# Supplementary material for: Sex-Specific Relationship between the Cardiorespiratory Fitness and Plasma Metabolite Patterns in Healthy Humans—Results of the KarMeN Study
Source: Metabolites. 2021 Jul 17;11(7):463. doi: 10.3390/metabo11070463 (PMC8303204; doi:10.3390/metabo11070463)
Supplement: Supplementary file 1 [file metabolites-11-00463-s001.zip]

Archive with 12 entries (12 files):
- File S1_Basic characteristics of the KarMeN participants according to VO2peak quarters.pdf
- File S2_Graphical overview of associations between the VO2peak and plasma metabolites.pdf
- File S4_Evaluation of PLS approaches.pdf
- File S5_Volcano plots of VO2peak-associated plasma metabolite patterns.pdf
- File S6_Calculation.r
- File S7_Result.rds
- File S8_Output.r
- File_S9_Supplement.Rnw
- Table S1_Dataset including metabolite data and metadata.xlsx
- Table S2_Results of bi- and multivariate association analyses.xlsx
- Table S3_Results of multiple linear regression analyses.xlsx
- File S3_Classification of metabolites with significant bivariate correlations to metabolic pathways.pdf
