# Supplementary material for: Sex-Specific Relationship between the Cardiorespiratory Fitness and Plasma Metabolite Patterns in Healthy Humans—Results of the KarMeN Study
Source: Metabolites. 2021 Jul 17;11(7):463. doi: 10.3390/metabo11070463 (PMC8303204; doi:10.3390/metabo11070463)
Supplement: Supplementary file 1 [file metabolites-11-00463-s001.zip › File_S9_Supplement.Rnw]

% File_S9_Supplement.rnw
% Input: File S7_Results.rds
% Output: File_S9_Supplement.pdf with
%    File S2_Graphical overview of associations between the VO2peak and plasma metabolites
%    File S4_Evaluation of PLS approaches
%    File S5_Volcano plots of VO2peak-associated plasma metabolite patterns
% Latex and R-package knitr needed

\documentclass[12pt,a4paper,notitlepage]{article}
%% Load required LaTeX packages
\usepackage{mathptmx}       % selects Times Roman as basic font
\usepackage{graphicx} % standard LaTeX graphics tool
\usepackage[german]{babel}
\usepackage{enumerate}
\usepackage{xcolor, colortbl}
\usepackage{amssymb, amsmath}
\allowdisplaybreaks
\usepackage{subfigure}
\usepackage[T1]{fontenc}
\usepackage{biblatex} % place in the document preamble
%% Set margins on highlighted code output boxes
\setlength\parindent{0pt}
\setlength\fboxsep{7mm}

%% Set knitr global options
<<GlobalOpts, echo=FALSE, cache=FALSE,include=FALSE>>=
knitr::opts_chunk$set(
  echo = FALSE,
#  cache = TRUE,
#  tidy=FALSE,
  eval=TRUE,
  warning=FALSE,
  error=FALSE,
  message=FALSE,
  include=FALSE,
  fig.align='center')

library("ggplot2")
library("ggrepel")
library("ggpubr")
@

%%%%%%%%%%%%%%%%%%%%%%%%%%%%%%%%%%%%%%%%%%%%%%%%%%%%%%%%%%%%%%%%%%%%%%%%%%%%%%%%%%%%%%%%%%%%%%%%%%%%%%%%%%%%%%%%%%%%%%%%%%%%%%%
%%%%%%%%%%%%%%%%%%%%%%%%%%%%%%%%%%%%%%%%%%%%%%%%%%%%%%%%%%%%%%%%%%%%%%%%%%%%%%%%%%%%%%%%%%%%%%%%%%%%%%%%%%%%%%%%%%%%%%%%%%%%%%%
%%%%%%%%%%%%%%%%%%%%%%%%%%%%%%%%%%%%%%%%%%%%%%%%%%%%%%%%%%%%%%%%%%%%%%%%%%%%%%%%%%%%%%%%%%%%%%%%%%%%%%%%%%%%%%%%%%%%%%%%%%%%%%%

<<>>=
res<-readRDS("File S7_Result.rds")

klv<-res[[1]]
met<-res[[2]]
pls.perm<-res[[4]]
pls.vali<-res[[5]]

nam<-met
akt<-pls.perm
akt$rg.pv[akt$rg.pv==0]<-min(c(akt$rg.pv)[c(akt$rg.pv)>0])/2
ymax<--log10(min(akt$rg.pv))
ymaxcor<-max(c(-akt$lo,akt$up))
akt$popadj<-paste(akt$pop,".",akt$adj,sep="")
akt$popadj<-factor(akt$popadj,levels=c("F.con","F.all","M.con","M.all"))

levcol<-akt[akt$popadj=="F.con",c("name","sname","Major.Pathway.Class")]
levcol$mpw<-levcol$Major.Pathway.Class
levcol<-levcol[order(levcol$sname),]
levord<-c("Lipid metabolism","Amino acid metabolism","Xenobiotics and related metabolism",
          "Mammalian-microbial cometabolism","Carbohydrate metabolism","Energy metabolism",
          "Cofactors and vitamins metabolism","Nucleotide metabolism",NA)
levcol<-levcol[order(factor(levcol$Major.Pathway.Class,levels=levord)),]
lev<-levcol$name
levcol$col<-NA
levcol$col<-rgb(0,0,0,maxColorValue =255)
levcol$col[levcol$mpw=="Lipid metabolism"]<-rgb(158,72,14,maxColorValue =255)
levcol$col[levcol$mpw=="Amino acid metabolism"]<-rgb(44,77,117,maxColorValue =255)
levcol$col[levcol$mpw=="Xenobiotics and related metabolism"]<-rgb(112,173,71,maxColorValue =255)
levcol$col[levcol$mpw=="Energy metabolism"]<-rgb(91,155,213,maxColorValue =255)
levcol$col[levcol$mpw=="Carbohydrate metabolism"]<-rgb(255,192,0,maxColorValue =255)
levcol$col[levcol$mpw=="Mammalian-microbial cometabolism"]<-rgb(237,125,49,maxColorValue =255)
levcol$col[levcol$mpw=="Nucleotide metabolism"]<-rgb(102,0,102,maxColorValue =255)
levcol$col[levcol$mpw=="Cofactors and vitamins metabolism"]<-rgb(0,102,0,maxColorValue =255)

nam<-met
akt<-pls.perm
akt$rg.pv[akt$rg.pv==0]<-min(c(akt$rg.pv)[c(akt$rg.pv)>0])/2
ymax<--log10(min(akt$rg.pv))
ymaxcor<-max(c(-akt$lo,akt$up))
akt$Major.Pathway.Class[is.na(akt$Major.Pathway.Class)]<-"Unknown"
akt$popadj<-paste(akt$pop,".",akt$adj,sep="")
akt$popadj<-factor(akt$popadj,levels=c("F.con","F.all","M.con","M.all"))
akt$logpv<--log10(akt$rg.pv)
@

\definecolor{MyUn}{RGB}{0,0,0}
\definecolor{MyLi}{RGB}{158,72,14}
\definecolor{MyAm}{RGB}{44,77,117}
\definecolor{MyXe}{RGB}{112,173,71}
\definecolor{MyEn}{RGB}{91,155,213}
\definecolor{MyCa}{RGB}{255,192,0}
\definecolor{MyMa}{RGB}{237,125,49}
\definecolor{MyNu}{RGB}{102,0,102}
\definecolor{MyCo}{RGB}{0,102,0}

\begin{document}
\pagestyle{headings}

%%%%%%%%%%%%%%%%%%%%%%%%%%%%%%%%%%%%%%%%%%%%%%%%%%%%%%%%%%%%%%%%%%%%%%%%%%%%%%%%%%%%%%%%%%%%%%%%%%%%%%%%%%%%%%%%%%%%%%%%%%%%%%%
%%%%%%%%%%%%%%%%%%%%%%%%%%%%%%%%%%%%%%%%%%%%%%%%%%%%%%%%%%%%%%%%%%%%%%%%%%%%%%%%%%%%%%%%%%%%%%%%%%%%%%%%%%%%%%%%%%%%%%%%%%%%%%%
%%%%%%%%%%%%%%%%%%%%%%%%%%%%%%%%%%%%%%%%%%%%%%%%%%%%%%%%%%%%%%%%%%%%%%%%%%%%%%%%%%%%%%%%%%%%%%%%%%%%%%%%%%%%%%%%%%%%%%%%%%%%%%%
% File S2
\textbf{File S2: Graphical overview of associations between the VO2peak and plasma metabolites}

\bigskip
{\small

\textbf{Partial correlations:} Direction and strength of bivariate associations between the VO2peak and each metabolites, expressed as partial Pearson correlation coefficients with $95\%$ confidence intervals of Van der Waerden-transformed variables.\\
\textbf{Contribution to PLS-model:} Importance of contribution of each metabolite to the multivariate association in the obtained PLS models with the VO2peak, expressed as the negative logarithm of relative frequencies of permutation-obtained rank products below measured rank products.

\bigskip
\begin{tabular}{ll}
F*  & Females adjusted for age and menopausal status\\
F** & Females adjusted for age, menopausal status and the 21 phenotypical and clinical parameters\\
M*  & Males adjusted for age\\
M** & Males adjusted for age and the 21 phenotypical and clinical parameters
\end{tabular}

\bigskip
\textbf{Major Metabolic Pathways:}\\
\begin{tabular}{ccc}
\textcolor{MyLi}{Lipid metabolism} &
\textcolor{MyAm}{Amino acid metabolism} &
\textcolor{MyXe}{Xenobiotics and related metabolism} \\
\textcolor{MyEn}{Energy metabolism} &
\textcolor{MyCa}{Carbohydrate metabolism} &
\textcolor{MyMa}{Mammalian-microbial cometabolism} \\
\textcolor{MyNu}{Nucleotide metabolism} &
\textcolor{MyCo}{Cofactors and vitamins metabolism} &
\textcolor{MyUn}{Unknown}
\end{tabular}
}
\vspace*{0.5cm}

<<results='asis',eval=TRUE,echo=FALSE,include=TRUE,warnings=FALSE,fig.height=9,fig.width=12,fig.align='center'>>=
levakt<-lev[1:27]
levnamakt<-NULL
aktcol<-NULL
for(index in 1:length(levakt)){
  levnamakt<-c(levnamakt,levcol$sname[levcol$name==levakt[index]])
  aktcol<-c(aktcol,levcol$col[levcol$name==levakt[index]])
}

plot1<-ggplot(data=akt[akt$name%in%levakt,],aes(x=name,y=PC,color=popadj))+
  ylim(-ymaxcor,ymaxcor)+
  geom_hline(aes(yintercept=0),linetype="dashed",size=1.5)+
  geom_hline(aes(yintercept=0.25),linetype="dashed",size=1)+
  geom_hline(aes(yintercept=-0.25),linetype="dashed",size=1)+
  geom_errorbar(aes(ymin=lo,ymax=up),width=2,size=1.2,position=position_dodge(width=0.5))+
  geom_point(size=3,position=position_dodge(width=0.5))+
  scale_x_discrete(breaks=levakt,labels=levnamakt,limits=levakt)+
  labs(x=NULL,y="Partial correlation")+
  scale_color_manual(name="",breaks=c("F.con","F.all","M.con","M.all"),
                             labels=c("F.all"="F**","F.con"="F*","M.all"="M**","M.con"="M*"),
                             values=c("F.all"="darkblue","F.con"="lightblue","M.all"="darkred","M.con"="lightcoral"))+
  theme(text=element_text(size=20),axis.text.x=element_blank(),legend.position="top",plot.margin=unit(c(0,0,0,0),"cm"))
plot2<-ggplot(data=akt[akt$name%in%levakt,],aes(x=name,color=popadj))+
  scale_x_discrete(breaks=levakt,labels=levnamakt,limits=levakt)+
  labs(x=NULL,y=NULL)+
  scale_color_manual(name="",breaks=c("F.con","F.all","M.con","M.all"),
                             labels=c("F.all"="F**","F.con"="F*","M.all"="M**","M.con"="M*"),
                             values=c("F.all"="darkblue","F.con"="lightblue","M.all"="darkred","M.con"="lightcoral"))+
  theme(text=element_text(size=20),axis.text.y=element_blank(),axis.ticks=element_blank(),
        axis.text.x=element_text(colour=aktcol,angle=90,vjust=0.5),legend.position="top",
        panel.background=element_blank(),aspect.ratio = 0/1,
        plot.margin=unit(c(0,0,0,0),"cm"))
plot3<-ggplot(data=akt[akt$name%in%levakt,],aes(x=name,color=popadj))+
  ylim(0,ymax)+
  geom_hline(aes(yintercept=-log10(0.05)),linetype="dashed",size=1.5)+
  geom_point(aes(y=-log10(rg.pv)),size=3)+
  scale_x_discrete(breaks=levakt,labels=levnamakt,limits=levakt)+
  labs(x=NULL,y="Contribution to PLS model")+
  scale_color_manual(name="",breaks=c("F.con","F.all","M.con","M.all"),
                             labels=c("F.all"="F**","F.con"="F*","M.all"="M**","M.con"="M*"),
                             values=c("F.all"="darkblue","F.con"="lightblue","M.all"="darkred","M.con"="lightcoral"))+
  theme(text=element_text(size=20),axis.title.y=element_text(size=18),axis.text.x=element_blank(),legend.position="top",plot.margin=unit(c(0,0,0,0),"cm"))
print(ggarrange(plot1,plot2,plot3,ncol=1,nrow=3,common.legend=TRUE,align="v"),floating=FALSE)

#\markright{Graphical overview of associations between the VO2peak and plasma metabolites}
anzzei<-25
endzei<-52
newpage<-TRUE
while(endzei-anzzei+1<=length(nam)){
  cat("\n")
  cat("\n")
  if(newpage){
    cat("\\newpage")
    newpage=FALSE
  }else{
    cat("\\vspace*{2cm}")
    newpage<-TRUE
  }
  cat("\n")
  levakt<-lev[(endzei-anzzei+1):min(endzei,length(nam))]
  levnamakt<-NULL
  aktcol<-NULL
  akt$name<-as.character(akt$name)
  for(index in 1:length(levakt)){
    levnamakt<-c(levnamakt,levcol$sname[levcol$name==levakt[index]])
    aktcol<-c(aktcol,levcol$col[levcol$name==levakt[index]])
  }
  plot1<-ggplot(data=akt[akt$name%in%levakt,],aes(x=name,y=PC,color=popadj))+
    ylim(-ymaxcor,ymaxcor)+
    geom_hline(aes(yintercept=0),linetype="dashed",size=1.5)+
    geom_hline(aes(yintercept=0.25),linetype="dashed",size=1)+
    geom_hline(aes(yintercept=-0.25),linetype="dashed",size=1)+
    geom_errorbar(aes(ymin=lo,ymax=up),width=2,size=1.2,position=position_dodge(width=0.5))+
    geom_point(size=3,position=position_dodge(width=0.5))+
    scale_x_discrete(breaks=levakt,labels=levnamakt,limits=levakt)+
    labs(x=NULL,y="Partial correlation")+
    scale_color_manual(name="",breaks=c("F.con","F.all","M.con","M.all"),
                             labels=c("F.all"="F**","F.con"="F*","M.all"="M**","M.con"="M*"),
                             values=c("F.all"="darkblue","F.con"="lightblue","M.all"="darkred","M.con"="lightcoral"))+
    theme(text=element_text(size=20),axis.text.x=element_blank(),axis.ticks.x=element_blank(),legend.position="top",
          plot.margin=unit(c(0,0,0,0),"cm"))
  plot2<-ggplot(data=akt[akt$name%in%levakt,],aes(x=name,color=popadj))+
    ylim(0,0)+
    scale_x_discrete(breaks=levakt,labels=levnamakt,limits=levakt)+
    labs(x=NULL,y=NULL)+
    scale_color_manual(name="",breaks=c("F.con","F.all","M.con","M.all"),
                             labels=c("F.all"="F**","F.con"="F*","M.all"="M**","M.con"="M*"),
                             values=c("F.all"="darkblue","F.con"="lightblue","M.all"="darkred","M.con"="lightcoral"))+
    theme(text=element_text(size=20),axis.text.y=element_blank(),axis.ticks=element_blank(),
          axis.text.x=element_text(colour=aktcol,angle=90,vjust=0.5),legend.position="top",
          panel.background=element_blank(),aspect.ratio = 0/1,
          plot.margin=unit(c(0,0,0,0),"cm"))
  plot3<-ggplot(data=akt[akt$name%in%levakt,],aes(x=name,color=popadj))+
    ylim(0,ymax)+
    geom_hline(aes(yintercept=-log10(0.05)),linetype="dashed",size=1.5)+
    geom_point(aes(y=-log10(rg.pv)),size=3)+
    scale_x_discrete(breaks=levakt,labels=levnamakt,limits=levakt)+
    labs(x=NULL,y="Contribution to PLS model")+
    scale_color_manual(name="",breaks=c("F.con","F.all","M.con","M.all"),
                             labels=c("F.all"="F**","F.con"="F*","M.all"="M**","M.con"="M*"),
                             values=c("F.all"="darkblue","F.con"="lightblue","M.all"="darkred","M.con"="lightcoral"))+
    theme(text=element_text(size=20),axis.title.y=element_text(size=18),axis.text.x=element_blank(),axis.ticks.x=element_blank(),legend.position="top",
          plot.margin=unit(c(0,0,0,0),"cm"))
  print(ggarrange(plot1,plot2,plot3,ncol=1,nrow=3,common.legend=TRUE,align="v"),floating=FALSE)
  endzei<-endzei+anzzei
}
@

%%%%%%%%%%%%%%%%%%%%%%%%%%%%%%%%%%%%%%%%%%%%%%%%%%%%%%%%%%%%%%%%%%%%%%%%%%%%%%%%%%%%%%%%%%%%%%%%%%%%%%%%%%%%%%%%%%%%%%%%%%%%%%%
%%%%%%%%%%%%%%%%%%%%%%%%%%%%%%%%%%%%%%%%%%%%%%%%%%%%%%%%%%%%%%%%%%%%%%%%%%%%%%%%%%%%%%%%%%%%%%%%%%%%%%%%%%%%%%%%%%%%%%%%%%%%%%%
%%%%%%%%%%%%%%%%%%%%%%%%%%%%%%%%%%%%%%%%%%%%%%%%%%%%%%%%%%%%%%%%%%%%%%%%%%%%%%%%%%%%%%%%%%%%%%%%%%%%%%%%%%%%%%%%%%%%%%%%%%%%%%%
% File S4

<<>>=
# File S4 Evaluation of PLS approaches.
pls.vali$indikator<-"perm"
pls.vali$indikator[pls.vali$perm.nr==0]<-"ori"
popadjnam<-c("F.all"="F**","F.con"="F*","M.all"="M**","M.con"="M*")
plot1<-ggplot(data=pls.vali,aes(y=RMSE.mvte,x=popadjnam[popadj]))+
  ggtitle("RMSE")+
  ylim(0,2)+
  labs(x="",y="")+
  geom_jitter(aes(colour=indikator),position=position_jitter(width=0.4,height=0),alpha=1,size=2,
              data=pls.vali[pls.vali$indikator=="perm",])+
  geom_jitter(aes(colour=indikator),position=position_jitter(width=0.4,height=0),alpha=1,size=2,
              data=pls.vali[pls.vali$indikator=="ori",])+
  scale_colour_manual(name="",breaks=c("perm", "ori"),
                      values=c("ori"="blue","perm"="orange"),
                      labels=c("ori"="measured","perm"="permutated"))+
  theme(text=element_text(size=20),legend.position="bottom",legend.text=element_text(size=20) )
@

\newpage
\setcounter{page}{1}
\textbf{File S4: Evaluation of PLS approaches}

\bigskip

<<results='asis',eval=TRUE,echo=FALSE,include=TRUE,warnings=FALSE,fig.height=8,fig.width=8,fig.align='center'>>=
print(plot1,floating=FALSE)
@

{\small
\bigskip
Mean of the root mean squares errors (RMSE) on the test samples across the 20 repetitions of the pls approaches.
Blue: 5 repetitions for each subgroup using the original data. Orange: 2500 permutation for each subgroup.\\

\begin{tabular}{ll}
F*  & Females adjusted for age and menopausal status\\
F** & Females adjusted for age, menopausal status and the 21 phenotypical and clinical parameters\\
M*  & Males adjusted for age\\
M** & Males adjusted for age and the 21 phenotypical and clinical parameters
\end{tabular}
}

%%%%%%%%%%%%%%%%%%%%%%%%%%%%%%%%%%%%%%%%%%%%%%%%%%%%%%%%%%%%%%%%%%%%%%%%%%%%%%%%%%%%%%%%%%%%%%%%%%%%%%%%%%%%%%%%%%%%%%%%%%%%%%%
%%%%%%%%%%%%%%%%%%%%%%%%%%%%%%%%%%%%%%%%%%%%%%%%%%%%%%%%%%%%%%%%%%%%%%%%%%%%%%%%%%%%%%%%%%%%%%%%%%%%%%%%%%%%%%%%%%%%%%%%%%%%%%%
%%%%%%%%%%%%%%%%%%%%%%%%%%%%%%%%%%%%%%%%%%%%%%%%%%%%%%%%%%%%%%%%%%%%%%%%%%%%%%%%%%%%%%%%%%%%%%%%%%%%%%%%%%%%%%%%%%%%%%%%%%%%%%%
% File S5

\newpage
\setcounter{page}{1}
\textbf{File S5 Volcano plots of VO2peak-associated plasma metabolite patterns}

{\small
\bigskip
\begin{tabular}{ll}
F*  & Females adjusted for age and menopausal status\\
F** & Females adjusted for age, menopausal status and the 21 phenotypical and clinical parameters\\
M*  & Males adjusted for age\\
M** & Males adjusted for age and the 21 phenotypical and clinical parameters
\end{tabular}

\bigskip
\textbf{Major Metabolic Pathways:}\\
\begin{tabular}{ccc}
\textcolor{MyLi}{Lipid metabolism} &
\textcolor{MyAm}{Amino acid metabolism} &
\textcolor{MyXe}{Xenobiotics and related metabolism} \\
\textcolor{MyEn}{Energy metabolism} &
\textcolor{MyCa}{Carbohydrate metabolism} &
\textcolor{MyMa}{Mammalian-microbial cometabolism} \\
\textcolor{MyNu}{Nucleotide metabolism} &
\textcolor{MyCo}{Cofactors and vitamins metabolism} &
\textcolor{MyUn}{Unknown}
\end{tabular}
}
\vspace*{0.5cm}

<<results='asis',eval=TRUE,echo=FALSE,include=TRUE,warnings=FALSE,fig.height=11,fig.width=16,fig.align='center'>>=
akt$labelgr<-0
akt$labelgr[akt$Major.Pathway.Class!="Unknown"&akt$popadj=="F.con"&akt$PC<(-0.25)]<-5.1
akt$labelgr[akt$Major.Pathway.Class!="Unknown"&akt$popadj=="F.con"&akt$PC>0.25&akt$PC<=0.29]<-5.2
akt$labelgr[akt$Major.Pathway.Class!="Unknown"&akt$popadj=="F.con"&akt$PC>0.29&akt$PC<=0.33]<-5.3
akt$labelgr[akt$Major.Pathway.Class!="Unknown"&akt$popadj=="F.con"&akt$PC>0.33&akt$PC<=0.37]<-5.4
akt$labelgr[akt$Major.Pathway.Class!="Unknown"&akt$popadj=="F.con"&akt$PC>0.37]<-5.5

akt$labelgr[akt$Major.Pathway.Class!="Unknown"&akt$popadj=="F.all"&akt$rg.pv<0.05&akt$PC<(-0.05)]<-5.1
akt$labelgr[akt$Major.Pathway.Class!="Unknown"&akt$popadj=="F.all"&akt$rg.pv<0.05&akt$PC>=(-0.05)&akt$PC<=0.25]<-5.3
akt$labelgr[akt$Major.Pathway.Class!="Unknown"&akt$popadj=="F.all"&akt$PC>0.25]<-5.5

akt$labelgr[akt$Major.Pathway.Class!="Unknown"&akt$popadj=="M.con"&akt$rg.pv<0.05&akt$PC<(-0.202)]<-5.1
akt$labelgr[akt$Major.Pathway.Class!="Unknown"&akt$popadj=="M.con"&akt$rg.pv<0.05&abs(akt$PC)<=0.202]<-5.3
akt$labelgr[akt$Major.Pathway.Class!="Unknown"&akt$popadj=="M.con"&akt$rg.pv<0.05&akt$PC>0.202]<-5.5

akt$labelgr[akt$Major.Pathway.Class!="Unknown"&akt$popadj=="M.all"&akt$rg.pv<0.05&akt$PC<(-0.1)]<-5.1
akt$labelgr[akt$Major.Pathway.Class!="Unknown"&akt$popadj=="M.all"&akt$rg.pv<0.05&abs(akt$PC)<=0.1]<-5.3
akt$labelgr[akt$Major.Pathway.Class!="Unknown"&akt$popadj=="M.all"&akt$rg.pv<0.05&akt$PC>0.1]<-5.5

plot.li<-list()
popadjnam<-c("F.all"="F**","F.con"="F*","M.all"="M**","M.con"="M*")
for(popadj in c("F.con","M.con","F.all","M.all")){
  plot1<-ggplot(data=akt[akt$popadj%in%popadj,],aes(x=PC,y=logpv,color=Major.Pathway.Class))+
    ylim(0,ymax)+
    xlim(-0.5,0.5)+
    geom_hline(aes(yintercept=-log10(0.05)),linetype="dashed",size=1)+
    geom_vline(aes(xintercept=-0.25),linetype="dashed",size=1)+
    geom_vline(aes(xintercept= 0.25),linetype="dashed",size=1)+
    ggtitle(popadjnam[popadj])+
    geom_text_repel(mapping=aes(label=sname),size=5,direction="both",nudge_x=-1,
                  segment.linetype=3,segment.size=0.5,data=subset(akt[akt$popadj%in%popadj,],labelgr==5.1))+
    geom_text_repel(mapping=aes(label=sname),size=5,direction="both",nudge_x=0,nudge_y=-0.5,
                  segment.linetype=3,segment.size=0.5,data=subset(akt[akt$popadj%in%popadj,],labelgr==5.2))+
    geom_text_repel(mapping=aes(label=sname),size=5,direction="both",nudge_x=0,nudge_y=2,
                  segment.linetype=3,segment.size=0.5,data=subset(akt[akt$popadj%in%popadj,],labelgr==5.3))+
    geom_text_repel(mapping=aes(label=sname),size=5,direction="both",nudge_x=0,nudge_y=0.5,
                  segment.linetype=3,segment.size=0.5,data=subset(akt[akt$popadj%in%popadj,],labelgr==5.4))+
    geom_text_repel(mapping=aes(label=sname),size=5,direction="both",nudge_x=1,
                  segment.linetype=3,segment.size=0.5,data=subset(akt[akt$popadj%in%popadj,],labelgr==5.5))+
    geom_point(size=3)+
    labs(x="Partial correlation",y="Contribution to PLS model")+
    scale_color_manual(name="",breaks=unique(akt$Major.Pathway.Class),
                     values=c("Amino acid metabolism"="#2C4D75",
                              "Xenobiotics and related metabolism"="#70AD47",
                              "Mammalian-microbial cometabolism"="#ED7D31",
                              "Cofactors and vitamins metabolism"="#006600",
                              "Carbohydrate metabolism"="#FFC000",
                              "Lipid metabolism"="#9E480E",
                              "Unknown"="#000000",
                              "Energy metabolism"="#5B9BD5",
                              "Nucleotide metabolism"="#660066"))+
    theme(text=element_text(size=20),legend.position="none")
  plot.li<-append(plot.li,list(plot1))
}
print(ggarrange(plotlist=plot.li,ncol=2,nrow=2))
@

{\footnotesize
Volcano plots illustrating sex-specific plasma metabolite patterns associated with the VO2peak for each subgroup. The y-axis represents the importance of contribution of each metabolite to the multivariate association with the VO2peak, expressed as the negative logarithm of relative frequencies of permutation-obtained rank products below measured rank products. The x-axis illustrates the direction and strength of bivariate associations between the VO2peak and metabolites, expressed as partial Pearson correlation coefficients of Van der Waerden-transformed variables. The classification of metabolites to major metabolic pathways is color-coded. The mean of the root mean square error (RMSE) based on the test samples was not always higher in the permutations when additionally controlling for phenotypical and clinical variables. Therefore, the respective results from multivariate association analyses (F**/M**) have to be interpreted with caution.
}
\end{document}
