# Supplementary material for: Sex-Specific Relationship between the Cardiorespiratory Fitness and Plasma Metabolite Patterns in Healthy Humans—Results of the KarMeN Study
Source: Metabolites. 2021 Jul 17;11(7):463. doi: 10.3390/metabo11070463 (PMC8303204; doi:10.3390/metabo11070463)
Supplement: Supplementary file 1 [file metabolites-11-00463-s001.zip › Table S1_Dataset including metabolite data and metadata.xlsx]

## Sheet: Data
Variable	Peak oxygen uptake per kg bodyweight	Sex	Age	Menopausal Status	Weight	Height	Body mass index	Lean body mass	Fat mass	Visceral adipose tissue mass	Bone mineral content	Hemoglobin	Blood glucose	Blood insulin	Blood HbA1c	Blood triglycerides	Blood HDL cholesterol	Blood LDL cholesterol	Resting heart rate	Blood pressure systolic	Blood pressure diasystolic	Pulse wave velocity	Maximal vital capacity	Forced expiratory pressure in 1 second	Activity energy expenditure	Total metabolic equivalent of task	Healthy eating index-NVS	Acetylornithine	Asymmetric Dimethylarginine	Alanine	alpha-Aminoadipate	Arginine	Asparagine	Aspartate	Citrulline	Glutamine	Glutamate	Glycine	Histidine	Isoleucine	Kynurenine	Leucine	Lysine	Methionine	Ornithine	Phenylalanine	Proline	Serine	Serotonin
	25.90	1	66.3682409308693	NA	86.3	176	27.8602789256198	54837	33.3	2334	3056	16.1	88	10.71	5.7	128	53	189	70	158	102	10.4	3.62	2.84	506	3780	53.82	0.62	n.d.	377.06	0.70	110.06	44.34	7.82	60.65	635.57	23.79	274.18	80.15	72.91	2.50	140.45	179.43	30.76	69.81	61.88	208.60	101.60	0.15
	50.63	1	23.6448751642576	NA	77.9	181	23.7782729464913	56450	23.8	233	3337	15.4	81	8.84	5.1	111	93	91	47	119	79	5.7	5.94	4.42	1902	3240	48.13	0.76	0.37	298.33	0.48	85.14	56.70	7.31	37.79	517.84	25.47	262.93	101.45	99.34	2.20	225.82	142.12	30.60	52.05	59.62	323.26	83.86	0.16
	49.19	1	23.3683749452475	NA	74.4	184.5	21.8564787273889	58688	17.4	272	3209	15.4	81	10.32	5.2	131	48	102	79	122	74	6.6	5.92	5.08	1325	3198	61.68	0.84	0.29	372.23	0.50	57.94	47.06	4.99	30.10	368.51	50.73	294.89	108.97	83.36	1.82	149.45	127.25	24.40	50.62	53.32	244.32	93.83	0.03
	45.05	1	64.8665532832787	NA	80.2	179.5	24.8911786842126	58970	23.3	733	2963	14.3	102	8.26	5.8	88	50	155	63	131	90	7.6	4.87	2.95	910	3519	64.71	1.00	0.47	326.00	0.78	85.20	42.24	6.46	36.55	703.62	46.74	215.67	73.92	95.67	2.84	151.59	217.17	23.32	62.02	46.71	297.55	60.48	0.27
	24.84	1	69.249843554443	NA	88.2	176	28.4736570247934	59840	28.7	2224	3384	15.8	102	10.54	6.3	151	77	195	77	163	102	12.2	6.11	5.01	597	7003.5	75	0.21	0.27	298.00	1.01	72.59	52.61	6.53	20.77	690.17	37.16	157.32	80.92	81.40	2.75	141.28	169.82	15.91	79.72	51.94	169.58	64.95	0.22
	52.11	1	30.1594983661574	NA	70.5	178.5	22.1264976578867	57924	14.5	308	3091	16.4	78	3.98	4.8	35	64	49	61	114	73	5.8	6.31	4.97	1051	3378	59.61	0.36	0.99	229.51	0.52	78.54	46.84	8.31	31.63	629.24	75.04	129.35	90.79	74.40	2.24	140.45	169.14	27.15	46.62	46.79	192.16	109.19	0.25
	47.58	1	55.8419308357349	NA	65.2	169.5	22.6938505582096	46068	25.8	701	2718	15.2	89	10.06	5.1	146	45	184	61	116	80	7.7	4.95	3.69	525	2940	69.48	0.92	0.35	395.04	0.72	76.63	38.86	8.69	44.70	715.53	46.60	263.96	96.24	63.39	3.28	138.55	162.78	24.70	66.16	50.66	202.71	76.76	0.25
	41.91	1	64.8090596092421	NA	81.3	183	24.2766281465556	59746	23.2	1014	3132	15.2	109	2.31	5.7	88	90	174	71	124	90	7.6	5	3.56	951	4965	79.84	0.52	0.26	434.00	1.04	81.38	33.44	9.14	28.71	525.47	55.50	164.62	75.83	76.42	2.94	162.94	224.37	26.48	44.21	61.33	159.18	88.97	0.18
	39.85	1	55.066392881588	NA	93.1	182.5	27.9527115781573	65757	25.5	1006	4031	15.3	104	17.82	5.8	181	64	127	57	133	89	9.7	5.29	3.51	789	3510	75.28	1.75	0.35	264.00	1.37	101.33	46.13	5.21	30.77	618.47	52.26	187.54	74.24	77.61	2.42	153.66	194.53	25.83	68.79	68.79	172.70	68.08	0.13
	24.45	2	61.1403338337896	2	63.8	160.5	24.7668403839248	36498	39.6	635	2119	13.3	91	8.76	6	81	72	183	61	128	90	16.7	3.05	2.06	587	8835	60.04	0.65	0.32	297.00	0.81	90.27	44.65	5.77	30.86	705.86	33.68	333.40	65.76	74.26	2.97	146.44	197.61	25.61	43.10	55.35	137.33	105.40	0.18
	35.67	1	58.1896055684455	NA	82.5	179.5	25.6050154793957	59350	24.5	1391	3443	14.9	90	5.44	5.4	85	75	133	54	139	91	8.0	5.45	3.53	729	3828	65.63	1.92	0.79	386.28	1.23	123.07	55.54	6.99	35.25	635.57	20.56	268.65	87.59	86.34	3.06	155.23	251.43	35.57	60.74	62.86	209.63	133.88	0.24
	56.55	1	23.0444900752909	NA	70.5	181	21.5194896370685	57622	14.8	247	3130	14.4	87	14.34	5.4	49	56	62	64	122	78	5.3	6.18	4.49	1822	1695	71.98	1.37	0.57	421.00	0.90	76.62	49.93	6.46	26.36	531.07	14.44	197.96	77.42	78.69	2.60	144.38	178.06	34.00	40.57	71.03	178.94	99.70	0.21
	27.27	1	65.3401916455801	NA	93.3	173	31.1737779411273	61639	30.7	2319	3337	14.2	94	18.02	5.6	168	51	162	63	133	91	10.4	4.47	3.58	1679	12474	71.02	0.34	0.72	277.00	0.76	97.92	48.35	8.52	38.51	599.42	46.50	177.12	95.66	99.88	2.94	178.41	196.58	33.02	58.98	73.06	178.94	99.70	n.d.
	30.99	1	21.1951219512195	NA	97.7	186	28.2402589894785	63846	31.5	973	3243	16.5	74	13.21	4.9	194	37	162	68	130	84	7.5	7.4	6.01	822	1704	75.29	0.16	0.48	407.00	0.80	124.08	57.06	5.23	35.08	672.24	16.07	173.99	76.15	98.04	3.76	183.56	251.13	30.29	49.88	58.66	349.57	112.04	n.d.
	45.20	1	40.9815527019099	NA	101.1	191.5	27.5685293375781	65684	31.6	2206	3340	14.7	85	16.10	5	132	55	127	60	134	93	6.9	5.57	4.04	998	6450	68.21	1.13	0.56	392.00	1.19	88.61	43.54	7.62	33.12	563.57	94.13	147.95	77.42	78.69	2.44	149.53	177.03	18.31	47.85	55.99	137.33	65.71	0.16
	38.59	2	52.6584871222876	2	64	167.5	22.8113165515705	39076	35.1	237	2589	13.6	89	7.08	5.4	83	100	109	54	108	78	7.3	3.38	2.73	791	6882	60.52	0.97	0.43	235.38	0.58	66.35	43.12	7.10	28.20	575.86	42.12	186.63	98.18	70.96	2.88	144.00	183.44	21.80	55.01	52.63	97.09	89.88	0.22
	51.22	1	64.3484120967063	NA	74	190	20.4986149584488	60093	15	461	3140	14.6	84	5.09	5.2	58	99	134	47	151	80	9.0	5.31	4.34	870	11178	69.4	0.67	0.50	289.21	0.67	86.42	39.73	7.58	49.16	797.18	29.10	182.50	95.39	88.72	3.71	165.82	134.69	25.60	66.26	56.17	192.04	90.37	0.25
	34.03	1	61.0554623333039	NA	103.5	181.5	31.4186189467933	65615	33.7	3014	3241	16.0	83	15.63	5.2	109	53	132	77	131	109	8.0	4.51	3.33	477	3072	74.36	0.71	0.63	374.00	0.77	83.03	39.74	8.51	32.73	667.76	56.23	189.62	85.91	102.91	3.60	182.53	248.05	29.86	75.07	72.20	211.20	115.84	n.d.
	51.27	1	54.1649659017373	NA	62.2	168	22.0379818594104	47675	20.4	539	2432	14.5	98	7.44	5.2	66	100	140	53	142	98	8.4	4.11	2.59	1103	4884	78.99	2.06	0.39	379.53	0.61	152.28	53.41	5.78	42.58	709.08	14.73	158.79	82.79	83.68	2.05	162.55	162.78	31.10	42.54	56.07	192.04	135.17	0.46
	35.16	2	49.5653854412712	2	58.3	171	19.937758626586	44615	19.5	293	2714	14.0	79	3.96	5.1	58	86	92	66	117	79	7.1	3.59	2.73	998	5352	82.09	0.74	0.69	430.62	0.56	95.32	67.53	9.72	42.92	689.74	37.00	276.33	110.54	56.35	2.46	122.18	190.87	31.40	61.45	66.31	169.63	97.38	0.29
	46.34	1	57.3401935331603	NA	79.2	172.5	26.6162570888469	55384	27.2	1938	2669	15.6	94	14.77	5.7	84	62	142	69	150	96	8.5	4.58	3.64	856	3939	61.73	0.20	0.37	486.00	0.90	79.31	39.00	5.70	46.25	584.85	65.89	208.38	77.21	87.67	3.49	147.47	168.80	24.19	43.50	54.61	183.11	78.62	0.16
	32.27	2	62.6064339493498	2	64.2	161.5	24.614440855371	39033	35.5	527	2507	13.7	88	9.06	5.6	109	57	166	70	146	100	10.0	3.09	2.05	747	12624	79.83	2.23	1.17	309.43	0.80	103.06	26.86	3.75	33.88	566.95	45.10	104.03	107.42	69.18	2.64	143.62	186.29	21.56	53.97	56.45	134.62	61.53	0.43
	42.08	1	67.809070348768	NA	88.4	183.5	26.2530718915427	60883	27.5	2198	3500	13.7	92	11.72	5.5	96	75	104	55	150	98	7.5	4.79	3.38	1314	2880	76.89	0.95	0.29	285.56	0.57	59.72	39.29	6.05	34.67	625.28	70.44	185.60	76.48	55.08	2.42	124.36	141.30	19.20	39.88	44.56	148.30	57.32	0.10
	22.66	1	70.7843942505133	NA	86	176	27.7634297520661	55557	31.6	3005	3565	17.0	100	19.62	5.4	81	57	92	58	152	102	11.4	5.2	3.82	688	4671	58.53	1.34	0.48	464.00	2.24	108.57	56.32	8.65	39.29	656.56	41.95	207.34	88.24	106.91	4.24	190.78	280.98	34.22	66.47	73.16	179.98	98.75	0.18
	29.86	1	72.4086408640864	NA	76.5	169.5	26.6269872347091	52221	28.8	2638	2958	16.9	91	9.41	5.9	135	52	220	77	154	98	8.4	4.16	2.9	345	7299	58.37	0.75	0.38	344.00	0.82	97.92	43.26	8.96	27.63	574.77	30.84	183.37	78.06	78.26	2.91	163.97	188.35	24.95	55.04	57.91	184.15	109.19	0.27
	26.75	1	75.9514311111111	NA	80.1	166.5	28.8937586234883	48115	36.7	3548	2741	15.6	93	12.09	5.6	134	67	125	91	167	103	10.4	3.23	2.02	225	3774	84.42	0.46	0.36	349.42	0.57	121.62	44.22	7.45	39.13	428.67	50.87	159.82	72.48	79.16	2.86	165.82	231.36	33.20	47.55	53.52	153.63	69.16	0.28
	66.38	1	23.1101984941821	NA	74	192.5	19.9696407488615	62307	11.5	177	3724	15.1	75	8.76	5.5	57	68	83	55	135	86	6.7	7.54	6.72	1779	6876	77.36	0.70	0.27	423.32	0.49	116.68	57.90	6.18	30.32	757.43	19.00	247.46	102.66	83.26	2.49	157.09	195.83	27.30	52.35	49.19	153.63	92.35	0.33
	27.87	1	70.3730382138588	NA	94.1	179.5	29.2052358377108	58814	33.6	2231	3961	14.0	98	14.32	6.1	129	55	168	62	119	84	11.4	4.32	3.4	622	5868	75.78	0.66	n.d.	376.00	2.12	113.74	40.11	9.28	38.12	590.46	89.26	170.87	78.70	80.32	4.32	156.75	230.55	23.97	52.00	86.71	170.62	69.31	0.23
	23.92	2	59.6584982720704	2	63.6	161.5	24.3843993520498	33261	44.8	539	1840	14.3	84	12.13	5.6	71	59	167	76	121	85	8.7	3.02	2.26	808	3534	72.02	1.52	0.35	323.88	0.64	73.96	42.14	6.29	45.26	723.05	50.94	225.81	96.12	57.50	2.67	107.13	209.05	21.50	55.73	53.32	112.02	136.15	0.50
	44.67	1	33.2854497141477	NA	89	181	27.1664479106254	61247	28.7	864	3530	17.1	84	12.30	5.2	92	52	126	71	130	90	7.0	5.55	4.67	1266	14130	76.43	0.75	0.22	351.25	0.81	97.00	37.10	7.93	55.74	597.35	60.91	216.53	108.48	83.89	2.83	219.27	228.06	31.50	50.21	69.06	168.57	81.69	0.16
	42.59	1	32.238924838228	NA	61.5	179	19.1941574857214	48222	18.3	178	2591	15.0	73	6.79	5.1	59	70	114	76	109	71	6.4	4.35	3.84	678	1635	65.68	1.23	0.56	256.15	0.53	116.06	48.48	3.27	69.49	579.62	11.03	235.48	109.49	82.82	2.89	138.34	168.00	37.98	42.48	60.25	338.08	88.68	0.33
	64.33	1	49.0226140283634	NA	78.6	174	25.9611573523583	63587	15.8	314	3479	15.3	79	9.62	5.2	117	52	144	49	125	81	7.7	5.37	4.64	1443	5520	58.21	0.88	0.32	381.35	0.61	84.35	51.66	6.54	46.60	508.17	27.46	374.28	86.54	86.31	2.27	164.73	122.29	23.10	46.83	49.78	166.43	104.58	0.33
	41.90	1	29.5653978627572	NA	86.5	176.5	27.7668547215691	63185	22.8	700	3960	15.1	83	8.54	5.2	49	70	88	53	125	83	7.2	6.16	4.74	1101	2907	60.48	0.77	0.30	415.11	0.58	94.53	33.38	6.80	38.12	580.16	34.94	230.96	89.82	80.94	2.59	145.09	150.38	23.50	49.29	56.96	243.25	81.89	0.24
	53.91	1	26.7405886379192	NA	67.3	181	20.542718476237	54426	15.6	143	2893	13.9	75	11.63	5.4	88	62	120	59	108	71	5.1	6.17	4.51	1167	2862	73.95	0.89	n.d.	257.18	0.57	81.24	45.29	4.34	29.64	752.76	13.43	122.72	107.42	61.93	1.86	120.38	169.14	32.07	54.88	52.22	265.12	89.06	0.18
	43.87	2	33.6831195244055	1	53.8	166.5	19.406794181569	36608	28.1	83	2246	14.1	73	6.98	5.1	84	66	96	53	118	83	7.5	3.51	2.95	548	3096	71.01	2.05	0.64	267.42	0.52	82.94	39.44	6.81	29.27	421.25	12.08	242.12	73.13	72.05	2.74	147.84	162.29	24.52	27.44	62.75	131.53	101.60	0.28
	55.50	1	22.7241615331964	NA	71.4	173	23.8564602893515	56384	18	146	2729	15.7	78	8.12	5.1	55	69	77	53	148	80	5.4	4.96	4.34	2041	2670	80.95	0.76	0.27	258.00	0.57	57.28	44.74	4.28	29.00	692.41	30.02	157.32	77.53	91.77	1.91	181.50	157.47	29.20	39.96	64.53	172.70	71.50	0.14
	23.48	1	73.0554589514965	NA	82.4	179	25.7170500296495	52453	33.2	2150	2868	15.1	98	14.44	5.8	115	80	189	66	121	82	7.5	4.07	2.88	829	2595	75.55	0.76	0.02	461.08	0.80	91.85	30.48	5.72	38.61	600.73	33.99	201.21	97.30	79.52	4.14	143.62	172.57	25.29	54.31	64.38	147.98	83.84	0.36
	46.46	1	48.3018773047268	NA	84.8	181	25.8844357620341	63195	21.7	481	3767	15.9	93	9.79	5.1	118	60	139	53	153	100	6.8	5.68	4.54	1357	5352	84.73	1.88	0.60	412.00	1.57	91.10	64.29	6.36	29.69	724.90	31.57	286.52	102.98	88.86	3.44	152.63	171.88	36.83	54.83	59.30	157.10	91.15	0.19
	51.22	1	52.546238085581	NA	70.6	177	22.5350314405184	59651	11.8	305	3363	13.4	83	7.76	5.6	61	87	85	50	113	76	6.1	4.98	3.46	936	4239	68.95	0.38	0.64	265.00	0.05	86.86	32.33	5.74	22.93	588.21	18.58	142.74	66.71	67.56	2.39	128.91	148.21	18.20	43.30	45.43	151.89	73.59	0.27
	31.90	1	64.1567685957375	NA	82	179.5	25.4498335673994	53528	31.6	1963	2862	15.1	85	9.32	5.5	112	65	172	95	118	94	9.5	5.6	4.16	285	3931.5	62.89	0.37	0.53	309.00	0.90	87.17	38.72	11.63	41.45	644.23	47.63	219.84	79.01	73.72	2.81	135.09	169.82	22.77	63.23	52.79	230.96	112.99	0.41
	39.11	1	68.5927722152691	NA	68.7	170	23.7716262975779	50026	24.8	697	2329	14.6	105	11.09	5.6	143	80	228	70	158	86	8.6	3.78	3.02	1038	8592	79.59	2.83	0.22	393.00	0.79	75.69	36.77	6.81	30.77	703.62	32.46	178.16	74.56	70.37	2.55	133.03	163.65	29.64	49.07	65.59	147.73	89.63	0.33
	33.86	2	60.9979687362007	2	55.4	165	20.3489439853076	37680	28.9	150	1998	13.5	81	4.78	5.7	49	98	136	64	107	82	6.9	3.29	2.29	1024	4925	83.32	2.00	0.60	261.84	0.73	123.60	52.10	5.87	50.94	847.67	44.61	150.54	97.09	65.70	2.53	135.27	197.48	22.80	65.24	52.34	162.17	78.04	0.43
	21.73	2	59.6995646514968	2	55.5	156.5	22.6602292561933	31207	40.8	548	1733	13.5	91	6.90	5.6	100	75	110	63	105	75	NA	2.73	2.16	629	4077	84.41	1.30	0.36	322.96	0.54	77.82	35.57	7.17	41.25	565.12	39.06	239.21	89.57	49.62	1.84	99.27	152.86	24.10	61.45	46.53	158.96	92.35	0.31
	32.81	2	61.5544304897658	2	51.9	157.5	20.9221466364324	37343	25.4	195	1784	13.0	84	10.60	5.2	69	104	88	50	110	66	7.3	2.96	2.02	651	7380	71.47	1.26	2.03	310.46	0.76	153.08	47.10	8.70	72.48	716.87	58.38	326.14	92.96	74.51	3.36	129.89	179.43	28.57	60.62	50.48	174.69	130.08	0.30
	38.76	1	71.2005475701574	NA	93.8	184	27.7055765595463	64638	28.2	2559	3006	15.4	87	23.98	6.1	202	45	185	69	138	106	11.9	4.39	3.04	1007	24888	53.72	0.74	2.34	466.20	1.03	65.04	42.62	5.33	66.26	555.33	74.82	152.57	78.81	86.76	3.65	154.18	157.71	33.17	51.78	61.45	192.16	85.46	0.23
	50.46	1	64.5818227070975	NA	65.3	175.5	21.201126614232	52010	17	161	2746	16.2	84	10.00	5.7	82	64	136	61	105	78	7.4	5.32	4.3	686	4968	76	1.16	0.69	392.30	0.61	93.05	43.45	9.03	49.05	655.36	65.10	222.72	104.00	83.05	3.33	171.27	135.51	30.90	54.91	59.03	178.17	114.45	0.33
	45.57	1	48.1759414459716	NA	86.9	194.5	22.9710350843571	72452	12.4	261	4364	13.5	78	6.68	5.4	46	88	112	59	134	83	7.0	6.91	4.77	788	4383	67.29	0.70	0.45	242.68	0.56	106.79	52.65	8.20	58.86	565.12	12.59	200.03	108.36	108.28	3.18	214.91	174.35	30.80	62.99	71.32	236.85	116.42	0.24
	47.38	1	24.0144546649146	NA	56	164	20.8209399167162	47558	11.4	162	2655	16.1	85	13.92	5.2	52	69	109	64	118	80	6.1	4.55	3.73	835	4719	70.64	0.86	0.51	286.00	0.38	70.52	44.19	5.37	24.40	643.11	42.20	191.71	83.04	71.13	3.04	152.63	168.80	29.09	47.45	57.81	117.56	70.83	0.22
	18.91	2	58.4688631090487	2	85.2	168	30.187074829932	42585	47	1695	2467	14.3	86	9.21	5.3	114	59	135	69	131	101	12.6	3.86	2.83	643	4617	66.53	0.76	0.27	324.00	0.45	76.93	27.88	9.12	27.93	568.05	63.46	171.91	77.95	74.80	2.97	139.22	191.44	23.54	37.94	55.57	109.24	68.65	0.24
	28.86	2	51.4743326488706	1	69.4	171.5	23.5956106724239	45484	30.8	305	2849	13.1	104	9.23	5.8	64	70	114	57	122	87	7.1	3.65	3.09	635	6499.5	70.41	0.36	1.53	397.55	0.61	107.06	31.17	7.62	36.37	434.98	31.14	278.60	110.52	56.28	2.26	116.16	179.43	22.22	49.26	46.36	219.91	142.43	0.36
	26.28	1	67.5263518138262	NA	86.1	182	25.9932375316991	57463	29.2	1989	3723	14.7	86	2.81	5.3	77	65	93	50	158	106	8.8	4.82	3.66	NA	2556	84.66	2.77	0.49	263.66	0.66	116.68	59.43	7.65	35.67	612.39	44.40	245.40	92.00	50.56	2.63	94.80	119.81	21.50	104.30	50.37	142.96	96.49	0.43
	37.94	1	29.7762077188024	NA	73.8	178.5	23.1622060588941	51127	27.3	224	2780	13.8	78	6.93	4.9	60	64	114	62	116	84	6.1	5.44	4.75	790	2460	80.74	0.87	0.55	423.32	0.67	129.53	57.57	7.93	25.64	625.28	24.69	302.11	114.79	79.16	3.01	158.18	133.86	34.50	44.99	61.29	242.18	120.37	1.15
	39.28	1	48.5592244943569	NA	67.8	174.5	22.265827045755	50302	21.8	346	3240	15.1	83	7.60	5.1	183	48	103	55	121	92	6.8	5.14	3.9	NA	5522	71.68	0.49	0.30	324.00	0.53	115.81	69.38	7.17	41.35	600.54	24.75	226.09	94.18	110.26	3.16	195.94	215.11	30.08	73.25	61.43	190.39	157.62	0.16
	36.27	1	33.9240456821026	NA	101.2	195	26.6140696909928	67698	29.4	1451	3683	14.3	87	17.94	5.2	182	39	119	69	126	85	7.6	5.36	3.87	1383	4716	61.86	0.62	0.38	373.14	0.57	68.43	42.47	8.20	17.39	497.43	94.63	183.53	61.70	81.15	2.55	144.00	143.77	22.30	43.66	60.11	161.10	101.62	0.39
	36.71	1	59.2197125256674	NA	82.4	180.5	25.2913958609894	59305	24.2	1126	3668	16.1	81	7.41	4.9	105	58	129	64	110	76	6.7	5.38	4.06	518	14240	68.22	0.45	0.36	340.30	0.51	113.71	43.89	8.82	60.31	535.03	23.62	209.31	78.67	83.26	2.88	173.45	171.04	30.40	56.14	53.91	145.10	96.79	0.95
	18.92	2	58.4935034802784	2	83.5	169	29.2356710199223	40800	47.9	916	2608	13.8	88	9.56	5.7	101	55	165	78	138	102	10.9	3.08	2.37	968	12504	83.38	0.40	0.58	248.15	0.47	103.82	59.21	9.10	27.09	458.75	39.84	114.45	79.51	46.25	2.29	101.56	115.68	26.10	66.06	46.83	187.77	107.54	0.21
	51.83	1	53.4195903467856	NA	59.5	171	20.3481413084368	45192	20.8	400	2510	13.8	83	5.23	5.4	63	78	130	47	135	92	7.0	4.44	3.45	537	3159	76.28	0.60	n.d.	308.41	0.74	74.84	48.05	5.24	36.62	597.57	12.61	145.93	96.27	70.56	2.65	132.00	116.57	23.75	53.05	51.57	186.00	92.67	0.17
	35.26	1	71.9514326432643	NA	79.7	171.5	27.0975528903773	55866	27.3	1276	2539	15.8	90	10.28	5.7	56	65	124	72	122	86	8.2	5.09	3.7	NA	6040	90.07	0.07	0.41	402.00	0.64	133.39	45.57	6.95	44.68	681.21	62.40	216.71	98.53	99.23	2.68	173.25	224.37	34.87	74.56	59.41	236.16	93.81	0.25
	48.10	1	26.4524437233827	NA	73.6	183	21.9773657021709	57556	18.4	321	3164	15.0	83	10.83	4.8	77	63	133	63	121	82	6.9	6.71	5.35	690	2241	55.54	2.80	0.27	409.00	0.37	104.43	39.83	5.08	26.55	566.93	24.67	205.25	89.83	81.07	2.54	140.25	150.27	30.40	35.71	57.70	222.64	85.65	0.24
	47.54	1	23.5345653661875	NA	83.3	186	24.0779280841716	56939	28	578	3309	15.1	79	5.73	5.2	58	73	91	48	112	74	6.3	5.95	5.13	1253	5280	76.84	0.48	0.18	333.91	0.36	95.22	39.51	8.07	38.12	497.43	17.86	270.15	68.36	96.50	2.47	181.09	128.90	32.20	45.81	51.55	189.90	80.21	0.34
	50.03	1	28.9158605584961	NA	79.9	190	22.1329639889197	61287	19.5	367	3599	14.5	75	6.03	5.2	185	51	148	48	137	83	5.6	5.68	4.65	1176	3156	72.22	0.17	n.d.	394.48	0.91	118.06	36.77	2.02	42.84	560.61	21.69	250.96	95.55	98.38	2.84	184.80	153.14	29.66	46.96	58.73	292.87	101.60	0.20
	64.92	1	23.6851471594798	NA	74.4	178.5	23.3505166772591	59072	16.7	245	3470	16.4	72	9.08	4.5	49	66	104	64	114	72	5.8	6.62	6.05	1126	4631.5	72.25	0.65	0.57	323.00	0.22	77.55	50.76	7.15	34.00	607.26	15.17	134.40	66.29	79.34	2.18	148.50	154.39	25.72	45.53	54.93	140.45	82.23	0.18
	44.34	1	24.5537669732808	NA	79.1	190.5	21.7964880374205	63099	17.2	407	2989	15.9	78	15.03	4.5	56	84	64	66	130	92	6.0	5.61	4.52	927	2727	71.33	0.47	0.29	275.52	0.57	86.82	43.45	7.51	38.90	573.71	72.57	277.36	84.60	75.27	2.59	192.00	168.56	26.20	60.84	57.45	184.57	81.10	0.22
	38.10	1	25.340212698747	NA	60.9	178.5	19.1135277640468	46919	19	324	2774	15.5	77	9.95	5.3	52	63	82	58	111	73	5.4	4.7	3.64	726	1490	68.89	0.42	0.40	249.00	1.12	73.10	46.04	3.49	17.54	771.96	26.94	164.62	103.30	102.58	2.65	191.81	248.05	26.59	40.97	67.09	153.98	122.49	0.16
	28.44	2	62.4414845074095	2	58.9	155.5	24.3587225111403	37100	34.2	207	1854	14.0	83	4.00	5.5	50	78	124	73	128	89	10.7	2.59	2.21	714	13194	86.82	4.10	0.38	313.00	0.88	130.28	38.35	4.45	30.77	547.88	21.10	211.50	82.94	57.08	2.50	117.56	202.76	24.30	39.05	49.49	117.56	87.73	0.21
	55.69	1	22.8747433264887	NA	70.3	192	19.0700954861111	56654	15.5	130	3395	14.7	79	7.54	4.9	64	58	90	63	121	69	5.8	5.3	4.99	1118	6514.5	83.37	0.94	0.40	350.00	0.26	76.41	46.69	4.30	28.81	768.60	12.42	215.67	92.80	78.91	2.31	148.50	120.42	26.26	40.97	59.09	166.46	95.90	0.33
	22.68	2	50.1321129482499	2	78.5	159.5	30.8566150096795	45651	38.7	1409	2388	13.8	89	21.74	5.6	184	52	145	76	106	69	9.4	3.4	2.7	956	1776	73.69	1.34	0.55	474.41	0.79	77.82	37.87	12.48	36.68	510.32	67.24	87.23	90.79	79.16	2.57	164.73	272.68	23.80	45.40	53.91	249.65	107.54	0.50
	70.67	1	26.4716081930643	NA	67.5	187.5	19.2	52954	17.8	100	2928	15.8	86	9.31	5.5	106	59	85	63	122	86	5.8	5.44	4.4	953	2883	82.95	0.33	0.40	401.00	0.88	88.20	50.11	5.22	21.65	718.18	19.48	231.30	82.41	96.31	2.55	187.69	155.42	28.11	46.33	60.26	354.77	108.24	0.18
	53.02	1	31.7789945246391	NA	79.4	181	24.236134428131	64344	15.9	102	3254	15.0	83	12.42	5.6	81	72	137	60	119	79	5.4	5.55	4.28	1030	3184.5	71.81	1.14	0.38	301.07	0.63	123.60	35.02	7.58	39.02	519.99	31.73	144.35	100.12	85.88	3.28	175.64	139.64	30.40	53.38	66.99	220.84	72.91	0.30
	40.36	1	45.7625094658356	NA	77.3	189	21.6399316928417	65758	12.4	113	2847	13.3	82	4.39	5.8	42	88	163	52	123	80	5.8	5.76	4.49	1288	16809	69.88	0.92	0.47	270.05	0.76	81.28	42.80	6.70	49.72	604.87	14.66	224.78	113.69	81.68	2.53	159.27	182.61	42.30	45.09	91.88	135.49	147.01	0.77
	29.24	2	62.3757768023989	2	61.9	165.5	22.5992825914331	38971	34.2	541	1916	14.4	76	8.68	5.8	72	68	182	60	122	80	10.7	3.19	2.49	751	5880	70.35	0.06	0.46	231.00	0.60	73.41	40.48	8.97	32.14	481.78	35.14	168.79	93.86	68.97	2.85	147.47	218.20	25.93	54.73	59.62	86.14	101.60	0.24
	31.26	2	62.8090349075975	2	57.9	166	21.011757874873	39070	29.3	231	2229	13.9	82	8.11	5.7	52	87	152	57	127	75	7.2	3.72	2.52	445	3033	88.32	0.41	0.58	321.00	n.d.	128.22	49.74	9.94	42.92	783.17	44.31	268.81	89.94	58.59	2.38	121.69	173.94	25.17	61.61	52.05	103.93	85.08	0.28
	55.30	1	21.6714783474365	NA	83	175	27.1020408163265	62140	21.7	419	3259	15.2	80	11.42	5.2	99	64	125	68	120	78	5.8	5.67	4.79	1298	2910	57.68	0.13	0.26	362.00	0.47	113.74	47.52	4.55	31.16	715.94	29.94	138.57	93.54	121.07	3.03	202.13	205.85	39.34	44.72	66.66	217.44	68.27	0.24
	28.61	1	60.7597809767729	NA	73.4	173	24.5247084767283	47960	31	1749	2992	14.7	103	19.06	5.5	142	69	149	69	106	75	7.3	5.04	3.98	653	3088	73.83	0.86	0.43	288.30	0.52	109.76	45.64	8.07	46.04	443.71	76.13	336.13	74.06	75.69	3.19	142.91	160.30	22.40	45.60	47.52	229.38	86.53	0.47
	38.18	1	65.3046003235575	NA	64.7	171	22.1264662631237	51002	18.3	156	2539	13.8	89	7.90	5.2	117	57	121	57	127	82	6.7	4.68	3.45	800	6925.5	82.32	2.08	0.38	484.45	0.69	99.87	70.05	8.00	61.31	647.84	17.65	328.92	103.15	121.94	3.45	231.27	142.95	41.30	54.50	77.91	356.34	127.27	0.16
	30.87	1	58.6988399071926	NA	74.5	177	23.7798844521051	55982	21.4	1044	3106	15.8	85	12.09	5	152	41	135	61	162	112	7.2	5.91	4.3	531	2664	69	0.22	0.44	423.17	0.55	118.06	45.46	4.24	28.27	478.26	24.91	224.43	85.73	81.97	3.16	171.07	216.00	27.47	65.33	56.89	265.12	107.29	0.09
	21.04	2	60.052735514564	2	68.9	163.5	25.7741117938071	36303	44.1	1812	2122	14.1	89	18.15	5.5	124	53	190	60	126	81	9.7	2.84	2.29	951	6520.5	79.43	0.39	0.31	390.00	1.00	103.40	43.44	7.89	23.71	618.47	45.52	304.23	84.53	67.56	3.08	134.06	240.84	24.08	62.42	62.07	179.98	123.44	0.27
	27.13	2	61.6523006270423	2	57.5	171.5	19.5496774303224	40244	26.8	117	2017	13.1	73	10.02	5.4	94	73	142	72	153	102	NA	3.54	2.59	847	6483	85.09	6.11	0.35	374.00	0.36	101.13	44.37	5.47	38.21	702.50	19.56	372.99	82.94	49.18	2.43	102.92	133.80	19.29	43.00	46.07	132.13	119.64	0.33
	52.21	1	20.7207665232695	NA	85.8	189	24.0194843369447	68460	16.7	103	3458	15.7	80	10.30	5.2	165	56	119	49	131	86	6.5	7.15	5.73	1879	6324	69.61	0.90	0.53	386.83	0.61	113.71	48.16	7.51	42.92	684.37	14.59	185.60	82.42	126.15	3.92	250.91	185.09	40.30	51.23	76.63	380.88	140.10	0.14
	54.09	1	24.471638195357	NA	95.4	185.5	27.7242972660762	65201	28.8	633	3381	15.2	87	15.34	5.2	104	60	74	53	132	84	6.0	6.53	5.23	2172	7269	57.69	0.43	0.45	460.73	0.59	137.44	37.87	6.25	29.10	531.81	64.11	246.43	104.36	83.89	2.41	185.45	226.40	38.10	60.84	63.16	193.11	69.95	0.13
	27.59	2	50.4661262615418	1	65.6	164.5	24.2422002753116	37358	39.9	142	2110	13.3	83	11.94	5.1	56	88	107	85	116	85	8.8	3.9	3.06	420	942	58.62	0.69	0.46	370.41	0.46	90.48	47.50	6.71	30.43	395.37	29.03	153.63	83.27	66.02	2.63	136.36	174.35	26.10	38.96	62.17	137.63	92.35	0.37
	21.45	1	69.8254733351328	NA	67.6	159.5	26.5720659191635	46482	28.1	1726	2472	16.3	92	15.03	5.8	154	54	240	54	130	85	8.7	3.23	2.51	471	17052	87.88	0.46	0.34	313.84	0.73	92.95	41.92	8.34	28.87	492.06	45.68	271.18	89.09	73.48	2.92	166.91	159.47	24.20	48.67	54.50	140.83	79.82	0.48
	24.16	2	52.7953761914419	2	86.1	167	30.8723869626017	46666	43.2	1243	2329	15.5	105	18.16	5.1	202	48	141	79	118	81	8.6	3.65	2.97	754	5439	71.62	0.61	0.44	399.00	1.00	83.44	35.39	5.86	21.07	700.26	64.75	241.72	81.56	83.99	3.11	172.22	271.72	24.95	53.21	71.99	176.86	88.30	0.24
	27.56	2	45.9541562299761	1	67.5	169.5	23.4944005012139	46433	27.3	162	2952	12.4	88	7.92	5.6	89	78	131	71	125	94	6.4	4.22	3.4	625	7026	85.44	0.52	0.51	561.00	0.45	119.94	73.73	9.85	31.16	756.28	19.23	326.11	96.62	67.89	2.43	130.97	184.23	29.86	52.00	52.69	175.82	143.38	0.42
	22.30	2	80.4332792537011	2	71.3	162	27.1681146166743	44514	34.6	558	2344	15.3	88	13.97	4.9	115	84	165	67	158	97	8.2	2.89	2.1	462	3853.5	81.85	0.44	0.52	438.00	0.31	86.24	34.92	6.37	39.39	593.82	63.62	335.49	78.59	60.10	3.00	121.69	196.58	25.72	51.09	52.05	117.56	89.63	0.48
	17.85	2	71.9185793579358	2	73.4	164	27.2903033908388	41477	40.3	1161	2499	12.8	97	11.18	5.8	111	86	138	76	123	82	12.7	3.17	2.44	1022	7845	48.65	0.09	0.33	388.00	1.51	99.47	45.57	6.67	34.69	538.92	70.68	185.46	111.36	66.26	3.07	130.97	224.37	25.61	54.73	60.05	198.71	80.99	0.25
	16.49	2	74.9678302532512	2	75.2	161	29.0112264187338	43446	38.4	663	2091	13.1	94	6.34	5.5	80	53	143	61	123	87	NA	2.7	2.08	436	8532	58.31	0.61	0.42	369.00	0.48	110.64	40.57	6.78	42.23	723.78	27.43	265.68	79.12	86.37	4.11	161.91	206.88	28.55	71.02	62.07	118.60	101.60	0.13
	26.24	2	62.9377138945927	2	80.4	172	27.176852352623	43666	43.1	555	2196	13.1	95	10.99	5.8	136	66	159	58	126	87	7.1	3.48	2.66	887	8794	66.69	1.20	0.39	419.67	0.49	138.43	47.72	7.45	42.92	880.98	30.95	244.37	100.85	70.54	3.66	136.36	141.30	24.10	58.90	57.75	218.71	111.49	0.11
	19.40	2	67.4688569472964	2	56.2	161.5	21.547220811088	36463	31.1	357	2423	13.3	85	4.41	5.1	49	79	80	66	128	87	7.8	3.27	2.32	692	9600	66.06	0.77	0.45	341.21	0.46	76.43	65.78	5.73	50.28	475.94	17.01	121.67	84.24	54.45	2.50	121.09	191.70	26.10	43.05	58.14	218.71	71.83	0.17
	42.16	1	70.9760438056126	NA	83.5	187	23.8782922016643	62107	21.3	874	4153	14.0	92	7.06	5.3	97	62	90	58	141	85	7.7	5.4	3.66	391	14880	68.66	1.99	0.46	291.00	1.33	70.62	45.02	4.15	48.50	742.83	37.65	150.03	81.67	79.56	3.22	165.00	205.85	24.41	70.01	61.97	248.65	78.52	0.13
	49.14	1	37.3402017291066	NA	87.1	193.5	23.2624909026568	64698	22.2	992	3658	15.4	81	9.14	5.5	147	52	212	57	123	85	7.5	7.24	4.28	893	2448	67.02	0.63	0.51	402.34	0.68	131.51	52.32	7.38	43.70	502.80	51.58	371.19	81.45	79.16	2.85	142.91	144.60	24.50	42.23	53.61	202.71	77.55	0.29
	54.48	1	21.4031856645097	NA	78.2	179.5	24.2704510362272	65691	11.8	376	4069	14.4	81	11.77	4.8	120	53	103	46	140	80	5.8	5.87	4.74	2698	21624	64.36	0.57	0.26	445.22	0.87	95.32	62.72	10.13	22.41	679.00	33.94	329.95	130.91	97.66	3.54	197.45	204.92	39.30	60.53	98.38	284.86	129.25	0.29
	23.18	2	66.6358695652174	2	60.4	168.5	21.2734108779685	35047	38.5	917	2255	13.5	86	9.45	5	94	69	183	67	124	86	12.2	3.21	2.34	457	7958	72.31	0.39	0.59	261.00	0.37	109.60	43.07	5.16	23.61	694.65	42.36	249.01	93.54	62.80	2.43	129.94	208.94	26.59	47.95	57.17	134.21	97.80	0.34
	34.09	2	61.5345756424976	2	61.3	168.5	21.5903987884018	41352	29.1	179	2353	13.7	89	7.00	5.6	65	88	199	71	120	89	7.1	3.93	3.04	610	5799	61.3	0.07	0.48	416.00	0.70	117.88	48.72	9.22	33.31	602.78	21.67	430.30	68.20	76.21	3.24	143.34	156.44	29.64	67.18	59.94	144.61	148.12	0.30
	28.45	2	58.2470997679814	2	71.7	168.5	25.2533701978533	42460	37.6	270	2392	14.2	89	14.64	5.5	92	79	163	69	118	88	10.8	3.81	2.54	1188	6526.5	84.03	1.43	0.42	297.42	0.69	119.65	38.75	7.72	64.43	500.65	16.86	100.84	114.66	61.08	3.42	132.00	231.36	24.60	41.51	49.68	187.77	41.54	0.46
	34.36	2	61.9952196775455	2	55	164	20.4491374182035	40624	23.6	182	1914	13.5	88	9.48	5.8	56	86	93	42	134	86	8.5	3.45	2.46	785	8910	93.32	0.86	0.45	295.00	0.89	97.40	45.67	5.18	33.31	559.08	24.51	204.21	100.12	72.43	2.67	124.78	218.20	26.48	54.02	55.46	121.72	123.44	0.12
	24.00	2	60.5701718953368	2	55	163	20.7008167413151	32211	38	139	2029	13.0	93	9.28	6	77	90	168	74	122	83	8.8	2.95	2.44	356	1515	79.45	0.74	0.52	321.00	0.52	75.69	40.67	3.74	21.85	419.03	12.98	233.38	66.50	48.86	3.37	85.70	165.71	24.74	40.06	42.87	153.98	88.97	0.25
	41.07	1	39.1457905544148	NA	78.4	188	22.181982797646	55870	24.9	563	3333	14.4	83	9.07	5.5	45	67	65	65	144	94	7.1	5.11	4.2	1713	3357	54.04	1.13	0.39	259.10	0.64	77.72	45.53	7.24	38.24	500.65	14.80	383.56	87.03	79.26	3.12	154.91	180.96	27.00	69.12	57.25	256.05	91.26	0.19
	19.09	2	73.7043175848163	2	79.1	170.5	27.209948314858	42129	43.9	1167	2352	14.5	85	14.38	5.7	78	92	116	65	140	98	13.2	2.41	1.77	561	5052	78.31	1.26	0.45	349.39	0.65	88.85	35.39	4.58	30.51	521.55	23.79	210.06	100.40	65.55	4.89	128.83	201.14	27.47	52.36	58.08	175.72	111.09	0.31
	20.03	2	70.082828828134	2	70.4	156.5	28.7437862997479	36364	45.3	1257	2106	14.1	86	12.90	5.4	152	56	175	70	119	93	10.3	2.82	1.99	531	11947.5	69.84	1.03	0.54	435.46	1.09	57.43	39.87	7.51	25.16	629.24	22.81	217.79	101.43	54.36	2.45	124.61	211.43	24.52	53.85	75.78	226.07	71.50	0.26
	24.93	2	77.4250614250614	2	71.4	161.5	27.3749388952257	39534	42	698	2010	14.6	99	12.35	6	134	97	153	59	157	98	9.8	2.79	2.04	724	8946	69.22	1.22	0.46	423.32	0.47	143.38	42.91	6.21	37.57	539.33	25.40	210.34	75.76	43.63	2.48	92.07	152.86	19.60	37.02	50.66	162.17	73.90	0.35
	24.12	2	58.4880278422274	2	69.6	173.5	23.1211952594906	46080	30.6	277	2480	12.8	86	6.46	5.9	96	80	170	53	134	93	7.8	3.61	2.84	663	4816	86.99	0.70	0.50	330.26	0.51	132.50	40.61	8.00	41.02	523.22	44.61	157.76	89.09	67.07	2.25	139.64	221.45	26.10	48.98	56.07	176.04	92.94	0.43
	22.29	2	61.1047425593924	2	66.4	160.5	25.7761473588183	37137	41.4	787	1952	13.8	80	6.19	5.2	107	67	181	58	115	84	11.0	3.33	2.6	443	7164	66.28	0.57	0.34	278.26	0.57	120.63	31.52	7.79	38.79	484.54	52.22	205.19	117.82	64.97	2.19	130.91	137.16	21.70	63.40	52.83	142.96	176.61	0.22
	28.62	2	64.2005728245304	2	65	170	22.4913494809689	39749	36.5	559	1893	13.2	76	9.05	5.6	71	72	162	67	134	93	8.8	3.87	2.77	766	4608	65.22	0.80	0.52	330.26	0.53	108.77	42.80	8.82	26.87	409.33	45.68	291.80	94.42	56.87	3.75	121.09	194.18	22.80	69.33	61.68	177.10	111.49	0.29
	32.83	2	57.1430729289592	2	59.4	163	22.3568820806203	36505	34.8	577	2299	13.0	91	7.94	5.9	50	94	168	61	110	74	7.1	3.27	2.43	871	8358	61.43	0.61	0.45	324.79	0.80	79.01	41.26	7.51	45.82	465.20	14.66	161.88	96.00	71.27	2.71	154.91	189.22	24.80	54.09	59.42	121.62	79.32	0.41
	32.07	1	74.3182813754837	NA	92	179.5	28.5534718073261	63620	27.6	1958	3514	15.8	98	7.00	5.7	66	63	101	57	139	87	7.5	4.86	3.66	695	14730	77.7	2.67	0.63	280.00	0.81	72.38	45.76	6.90	23.91	777.56	49.82	181.29	101.29	76.10	2.10	151.59	218.20	25.06	32.68	55.03	140.45	81.18	n.d.
	27.68	2	66.4223193854201	2	64.3	161	24.8061417383589	41229	32.9	384	2029	14.1	96	7.79	6.3	65	123	94	70	120	80	10.3	3.77	2.75	909	14046	82.82	0.19	0.78	243.86	0.60	91.85	36.42	7.19	21.67	523.66	43.67	184.63	71.58	53.08	2.00	111.94	156.57	20.14	46.04	57.00	113.04	104.45	0.18
	21.54	2	61.4716064647178	2	66.4	156	27.284681130835	38273	39.4	1144	2096	14.2	116	11.91	5.9	104	69	123	59	140	94	10.4	3.58	2.76	689	2489	77.51	0.34	0.36	460.73	0.46	108.77	42.03	7.45	41.80	446.94	57.28	246.43	106.79	91.46	3.21	188.73	177.65	29.30	55.32	71.62	265.65	99.65	0.36
	31.69	2	43.6139630390144	1	60.9	163	22.9214498099289	39150	32	323	2392	13.4	78	7.24	5.9	89	76	139	59	102	71	6.8	3.55	2.48	959	12042	61.93	1.40	1.61	450.83	0.89	108.06	48.65	5.28	42.97	669.36	14.33	160.31	96.16	66.30	2.33	117.22	156.57	26.93	55.00	59.49	190.11	97.80	0.29
	48.84	1	26.3237679983776	NA	73.5	188.5	20.6854336553413	54380	22.2	286	3012	15.5	76	12.78	5	86	52	134	60	124	82	5.9	6.1	3.8	1030	2944.5	62.28	0.77	0.47	306.54	0.55	104.81	60.97	6.25	38.68	597.35	26.82	153.63	88.97	96.50	2.01	205.09	171.04	30.50	64.22	58.04	221.91	127.27	0.23
	57.68	1	25.0773928609034	NA	82	185.5	23.8301087611976	64153	17.3	140	4345	15.6	89	8.95	5.3	86	83	125	67	132	96	6.0	4.91	4.14	575	9019.5	72.65	0.72	0.38	381.35	0.54	76.73	45.86	8.96	22.07	521.07	69.80	112.39	77.82	93.98	2.71	192.00	147.91	27.40	55.73	57.35	205.91	91.26	0.33
	24.46	2	62.7590717482943	2	69.1	177.5	21.9321563181908	42789	34.6	622	2598	13.4	93	5.97	5.4	65	87	102	71	128	85	10.0	3.04	2.46	576	4114.5	56.47	1.07	0.27	284.00	0.44	88.30	61.23	8.80	32.73	544.52	33.19	171.91	91.00	90.37	2.78	162.94	182.18	25.28	57.97	57.81	115.48	156.67	0.32
	30.82	1	70.1211583696448	NA	83.4	180	25.7407407407407	61289	22.9	1304	3558	14.1	114	9.68	5.9	148	47	204	60	136	82	8.4	4.98	3.69	798	7917	62.77	0.54	0.67	457.08	0.66	127.56	46.63	6.40	41.36	529.66	123.09	164.97	88.60	86.10	3.13	202.91	195.83	32.10	60.43	59.42	225.11	93.53	0.27
	25.66	2	68.8220449946435	2	64.7	159.5	25.4321400143473	38208	38.6	566	1658	13.8	81	8.70	6.1	55	99	158	64	112	86	8.2	3.23	2.53	377	9564	68.94	0.51	0.81	325.83	0.61	140.08	35.05	5.93	35.49	556.39	41.57	208.95	73.75	45.83	1.94	102.96	204.57	19.59	88.07	60.58	149.00	129.13	0.23
	34.19	1	63.378507871321	NA	65.8	177.5	20.8847450902599	45421	26.4	1030	3330	15.2	80	7.12	5.8	146	89	107	63	146	102	NA	4.78	3.13	532	14442	60.44	1.18	0.40	264.58	0.69	90.77	66.66	8.62	51.17	573.71	22.06	135.07	85.70	78.84	2.73	151.64	146.25	26.40	34.77	53.12	164.30	83.76	0.20
	28.72	2	60.8829815419942	2	68.6	164	25.5056513979774	42593	34.8	516	2341	13.9	84	8.14	5.6	97	71	174	62	134	92	8.5	3.48	2.53	728	8752	87.5	1.16	0.52	249.98	0.66	91.96	47.06	5.92	48.94	761.72	24.90	349.54	93.09	68.86	2.77	151.64	175.17	27.10	67.49	74.67	162.17	107.54	0.22
	40.50	1	60.4332839639154	NA	83.2	181	25.3960501816184	56313	29.1	1330	3014	15.5	86	10.96	5.4	210	48	146	75	146	99	9.4	5.43	4.43	267	6564	67.34	0.60	0.36	382.27	0.68	64.27	49.47	7.86	57.30	538.26	65.17	213.44	87.39	96.82	3.82	190.91	206.57	29.00	61.56	66.11	277.39	78.54	0.19
	22.10	2	72.4798229822982	2	71.5	173.5	23.7523773139882	41802	37	819	2184	12.9	96	9.11	5.6	84	65	119	65	153	95	8.4	3.64	2.49	650	1728	78.06	1.67	0.60	320.00	0.63	77.03	37.70	10.02	44.68	833.58	47.06	439.68	79.01	50.81	3.85	107.25	148.21	24.30	62.12	60.69	240.33	104.45	0.22
	32.30	2	59.62765229295	2	77.4	167.5	27.5874359545556	47007	36.2	1068	2567	14.1	96	12.31	5.8	76	98	127	63	141	111	7.7	4.23	3.19	756	9333	75.33	0.44	0.60	371.32	0.51	91.66	37.32	7.17	35.78	658.59	36.36	257.77	99.39	64.65	3.09	147.27	209.88	27.40	37.42	58.53	125.89	105.57	0.22
	25.98	2	70.0171210426869	2	51.2	158	20.5095337285691	36656	25.3	220	1985	13.0	87	8.42	5.7	90	84	155	61	166	101	8.9	2.76	2.24	431	4414	63.33	0.54	0.37	425.00	0.33	89.65	39.65	4.20	53.01	596.06	28.16	328.19	73.50	64.10	2.94	124.78	213.05	20.05	78.00	54.18	305.87	134.83	0.23
	25.93	2	76.4168533333333	2	67.5	163.5	25.2503997979968	38041	40.8	1286	2010	12.9	82	9.09	5.9	120	72	188	63	131	82	8.7	3.5	2.65	671	18081	62.74	0.87	0.27	307.45	0.49	106.79	48.27	6.89	37.46	455.53	56.78	197.97	91.51	74.74	3.76	162.55	181.78	33.80	51.74	70.24	156.83	78.04	0.21
	26.28	2	49.2224716640201	2	68.5	176	22.1138946280992	43822	32.4	532	2696	12.6	85	9.76	6.1	97	85	168	65	116	82	7.9	4	3.12	1071	2757	53.99	0.39	0.29	409.00	0.28	137.52	43.54	12.17	37.53	695.77	34.16	361.53	107.12	69.51	2.47	132.00	191.44	28.44	62.32	52.05	150.85	116.79	0.25
	29.68	2	55.9459654178674	2	62	166	22.4996371026274	42080	28.5	289	2424	13.8	88	8.77	5.5	41	118	116	64	154	98	10.2	3.96	3.03	554	17148	71.78	0.43	0.44	302.00	0.28	101.44	45.30	7.02	32.73	609.50	18.26	204.21	71.70	73.18	2.49	122.72	148.21	23.10	40.97	56.85	90.30	77.10	0.23
	23.35	2	51.2662559890486	1	62.1	162	23.6625514403292	36908	36.9	499	2296	13.1	78	12.64	5.2	79	78	152	76	110	85	7.4	3.54	2.16	485	960	66.99	0.11	0.34	271.00	0.60	91.41	33.07	6.12	30.67	569.17	17.77	283.39	81.24	54.70	3.15	117.56	180.12	20.38	38.54	60.58	177.90	101.60	0.23
	33.85	1	64.258065874821	NA	77.1	176	24.8902376033058	53865	26.5	2040	2931	15.0	81	8.29	5.9	101	73	154	51	129	89	7.8	4.22	3.15	1272	4140	56.28	0.78	0.33	326.00	0.79	99.78	36.96	7.18	28.71	507.54	22.80	130.24	71.17	74.70	2.55	162.94	202.76	26.59	47.25	53.65	93.95	67.51	0.26
	23.38	2	64.1157021312442	2	63.3	172	21.3967009194159	39272	34.6	375	2306	12.2	98	4.24	5.8	83	77	131	57	149	87	7.9	3.32	2.46	817	16224	92.24	1.26	0.60	337.10	0.61	103.06	60.79	7.99	50.07	733.76	38.12	322.82	94.20	46.05	2.90	95.99	290.29	26.38	95.87	59.39	225.05	151.92	0.22
	35.71	1	65.1704484174721	NA	65.8	171.5	22.3716308680907	46378	25.8	913	2721	12.8	77	12.96	5.6	89	59	199	54	130	94	7.9	4.61	3.39	678	2375.5	76.39	0.23	0.48	316.00	0.77	119.94	47.61	5.52	37.72	804.45	23.86	220.88	107.12	73.29	2.52	128.91	150.27	24.84	57.06	51.51	168.54	99.70	0.16
	23.70	2	56.3347262247839	2	63.3	154	26.6908416259066	36298	39.9	402	1847	14.8	82	5.38	5.3	79	62	97	69	144	104	10.1	3.44	2.78	340	2358	66.74	n.d.	0.34	395.00	0.29	72.90	44.09	7.38	22.14	606.14	20.37	269.85	80.71	72.21	2.21	127.88	220.26	28.11	60.19	58.13	172.70	111.09	0.33
	36.82	1	67.4633812457221	NA	58.4	165.5	21.3214556274587	40143	27.7	466	2362	13.7	95	8.24	5.7	65	68	67	69	163	91	7.8	3.9	3.08	633	8694	72.4	2.45	0.77	334.02	0.56	89.25	39.69	7.62	42.47	745.37	32.19	213.37	99.57	57.03	2.50	95.15	201.14	31.63	75.21	47.12	193.19	146.22	0.37
	21.24	2	69.9733158523889	2	75.8	160.5	29.4251802680486	40663	43.2	1270	2435	13.2	84	9.86	5.4	129	73	170	55	114	84	10.9	2.76	2.13	564	11895	76.16	1.06	0.73	527.68	0.72	120.06	30.48	6.33	40.35	446.59	27.77	256.49	78.71	80.47	3.81	155.23	250.29	33.39	66.71	63.29	176.75	91.34	0.13
	26.59	1	53.981532181791	NA	86.5	172	29.2387777176852	55955	32.2	2118	2951	14.4	87	13.65	5.7	127	50	167	68	134	98	9.9	4.87	3.45	533	1813	65.23	0.41	0.40	470.00	1.49	140.62	39.28	6.22	31.84	630.79	48.69	150.03	100.12	110.26	3.63	178.41	222.32	26.70	52.91	71.46	204.95	67.13	0.21
	39.07	2	51.5071868583162	2	54	153	23.0680507497116	35095	32	260	1860	13.0	95	18.27	5.6	88	79	182	69	116	90	7.2	3.4	2.17	1041	10125	71.6	0.17	0.37	431.00	1.24	110.64	48.08	6.96	43.01	667.76	59.16	282.35	105.00	72.75	3.08	144.38	212.02	29.86	56.86	61.86	264.25	81.75	0.31
	28.76	1	61.4332773999823	NA	90.4	174.5	29.6877693943399	58002	32.8	2246	3115	14.9	98	10.97	5.4	98	64	177	65	126	81	8.3	4.95	3.93	309	15066	73.61	0.80	0.59	344.86	0.65	72.88	46.74	7.17	28.98	676.85	37.07	90.01	110.42	88.51	3.11	182.18	219.79	24.60	45.09	59.62	237.91	126.29	0.19
	29.68	2	54.2635273034994	2	65.7	168.5	23.1401174616313	40727	34.2	606	2672	14.2	82	8.33	5.7	102	85	138	52	117	77	13.3	3.83	3.27	686	5190	74.2	1.46	0.36	396.00	0.73	111.67	42.43	5.84	37.43	685.69	20.21	320.90	96.83	53.29	2.98	98.38	203.79	29.86	57.77	56.53	190.39	103.50	0.23
	37.45	1	25.3929223281282	NA	82.5	182	24.9064122690496	61458	22.4	386	3146	14.8	90	5.72	5.2	69	54	123	63	122	75	6.7	6.74	5.17	1176	4080	67.51	0.62	0.46	350.42	0.52	98.35	47.79	3.48	43.71	629.24	32.04	122.72	94.51	91.35	3.52	163.68	166.86	32.84	47.65	59.39	198.33	83.27	0.17
	67.02	1	25.7926384100588	NA	76.4	183	22.8134611364926	63452	12.9	424	3746	14.9	76	7.16	4.8	42	60	64	44	122	66	5.6	6.43	5.6	1708	8563.5	85.67	3.86	0.29	273.29	0.52	97.37	57.39	6.07	40.45	719.31	14.18	208.74	89.03	76.81	2.85	155.69	150.57	22.23	64.80	50.35	209.38	108.00	0.18
	42.95	1	20.129335071708	NA	92.2	184	27.2329867674858	66057	25.2	470	3256	17.0	86	7.68	5.2	63	68	72	80	151	98	9.2	6.89	6.26	2363	7743	76.02	0.48	0.19	480.54	0.65	111.06	59.15	2.20	35.87	842.50	12.98	118.29	105.36	71.84	2.62	149.95	140.57	24.63	39.04	55.37	288.76	128.18	0.12
	33.86	1	66.4585900068446	NA	76.2	167.5	27.1597237692136	54212	26.1	1273	2646	14.8	87	11.19	5.1	136	65	198	56	130	85	6.6	4.25	2.91	908	1620	76.44	0.55	0.43	452.97	0.63	174.34	43.66	8.37	55.92	712.96	20.81	212.45	84.31	87.51	3.00	171.49	217.71	32.85	74.97	63.40	190.99	51.40	0.37
	33.65	2	62.2450376454483	2	53.2	152.5	22.8755710830422	36744	27.5	118	2290	14.7	69	6.81	5.6	55	79	127	76	127	85	9.5	2.82	2.37	598	9027	75.42	0.91	1.84	241.81	0.84	98.85	44.95	5.95	38.23	679.92	9.68	113.87	47.10	58.20	2.72	106.66	217.14	19.05	51.67	48.53	109.95	88.40	0.47
	40.20	1	65.4859839816934	NA	70.9	177	22.6307893644866	56821	16	494	3485	15.0	84	30.44	5.7	53	94	113	68	134	98	7.6	4.77	3.97	518	6230.5	67.67	1.11	0.30	302.26	0.46	51.03	40.73	3.44	49.19	471.93	12.53	107.02	79.12	60.86	2.28	122.50	195.43	21.13	38.01	55.37	96.29	107.29	0.17
	37.06	1	48.7105075836391	NA	73.4	180.5	22.528986118891	51473	26.5	614	2865	14.9	89	13.10	5.1	50	56	108	54	118	79	6.5	5.79	4.44	742	11124	81.46	1.26	0.26	331.39	1.21	100.88	47.04	8.00	23.15	582.85	20.18	118.75	101.17	90.27	2.94	171.49	301.13	31.84	72.81	54.70	218.57	178.27	0.22
	31.36	2	51.6447463580948	1	62.5	173	20.8827558555247	44306	25.3	28	2737	13.6	70	7.07	5.3	66	130	139	63	110	79	7.3	3.8	3.09	702	3106	70.91	3.55	0.25	449.74	0.37	123.31	62.46	5.42	41.64	664.30	11.47	229.15	92.88	63.89	3.06	120.72	178.03	35.64	46.11	64.00	159.33	149.64	0.26
	29.21	2	56.272456927071	2	55.8	157.5	22.4943310657596	32845	37.6	172	2059	12.8	84	12.43	5.9	79	66	164	69	103	78	6.5	3.12	2.27	644	3240	68.51	1.63	0.58	339.15	0.35	116.06	37.54	7.19	69.37	539.50	25.36	563.83	95.75	60.01	2.47	114.05	149.71	26.60	54.77	49.94	169.56	136.73	0.28
	33.38	1	73.9733153245236	NA	73.4	173	24.5247084767283	51592	26.2	1345	3037	14.6	90	2.82	5.6	48	76	93	67	123	84	7.6	4.09	2.69	969	13822.5	75.03	1.83	0.50	312.02	0.87	83.55	45.58	9.37	42.37	489.76	32.34	168.85	87.58	55.40	3.36	106.28	184.14	20.56	51.86	55.51	139.92	98.50	n.d.
	39.09	2	26.3408624229979	1	66	177.5	20.9482245586193	42663	31.6	126	2419	12.1	99	17.42	5.8	41	75	87	62	116	88	5.9	4.62	3.55	676	1770	75.91	8.18	0.34	370.12	1.33	76.33	33.65	7.40	36.15	627.28	35.17	196.68	96.35	76.47	2.73	141.03	164.81	29.05	42.52	69.16	220.61	121.01	0.29
	57.50	1	22.7104722792608	NA	75.3	174.5	24.7288610109933	63528	12.6	235	3252	13.8	69	3.41	4.8	67	40	70	41	125	74	6.5	5.62	4.79	1987	7428	78.73	3.40	0.74	233.61	0.63	102.06	85.50	11.21	42.47	829.83	23.64	353.78	95.34	79.62	3.55	166.85	196.57	33.71	58.33	68.72	306.23	75.87	0.14
	30.32	1	69.0171307884856	NA	75.2	177	24.0033196080309	54181	23.7	777	3554	11.1	104	6.71	6.4	118	30	139	67	122	82	7.9	3.84	2.88	502	3706	72.12	n.d.	1.27	295.09	0.55	56.53	26.52	2.49	23.66	574.34	18.69	119.40	73.85	69.28	3.06	114.05	197.71	23.53	56.95	52.87	174.69	72.07	0.08
	40.98	1	41.9130905386477	NA	82	175	26.7755102040816	56115	28.4	989	2845	15.5	85	9.73	5.3	144	59	165	63	130	90	6.8	5.08	4.15	1260	1830	83.25	0.36	0.47	381.16	0.45	121.07	34.79	7.41	36.99	442.37	30.92	259.81	99.78	78.98	2.31	176.35	146.29	27.36	33.30	58.73	163.39	110.14	0.21
	37.49	1	54.2614647501711	NA	93.9	181.5	28.5044282039023	65153	28	1649	3030	15.0	97	22.28	5.5	316	48	112	75	125	94	8.7	5.46	4.06	578	13538	89.09	0.45	0.15	418.04	0.68	131.07	40.38	7.57	35.99	598.62	57.63	155.88	84.60	98.91	2.91	170.02	132.57	35.46	50.52	64.27	192.16	75.20	0.30
	30.36	1	55.2696575243768	NA	71.8	179	22.4087887394276	50005	27.2	652	2705	15.9	92	8.10	5.3	81	73	165	59	133	101	10.1	5.48	3.73	361	2932	60.67	0.93	0.45	335.05	0.51	146.08	34.18	7.61	36.49	747.48	39.40	122.72	100.92	73.65	2.11	164.74	162.29	37.33	57.87	63.95	182.91	81.09	0.27
	35.86	1	47.74604682349	NA	75.3	181.5	22.858183639551	51444	28.2	1273	3005	14.7	82	9.28	5.5	109	46	150	66	122	89	7.3	5.65	4.24	400	3474	68.09	0.35	1.30	451.86	0.78	96.65	43.40	9.28	44.71	535.28	19.21	199.00	93.69	103.07	2.95	168.96	267.43	27.26	65.68	56.02	230.18	93.53	0.17
	57.44	1	24.0882707260979	NA	67.9	175.5	22.0452756065292	55361	15.5	203	2612	14.7	82	9.68	5.1	77	55	74	66	126	82	7.1	5.67	4.72	841	3758	64.89	0.56	0.37	375.50	0.51	104.50	49.85	7.20	38.53	447.45	20.81	181.84	95.87	94.90	3.61	162.46	250.27	31.28	55.76	60.67	200.18	158.75	0.20
	55.03	1	36.5818443804035	NA	61.6	166	22.3544781535782	48327	18.1	164	2536	15.0	88	10.17	5.3	102	66	112	71	107	67	6.1	5.15	3.99	639	2598	81.54	6.22	0.21	289.97	0.62	92.15	51.23	5.20	49.44	444.48	45.78	221.11	104.32	80.79	2.73	157.34	163.43	23.53	47.65	60.04	126.40	90.96	0.21
	61.62	1	24.0444639141387	NA	79.2	181	24.175086230579	66571	11.9	300	3951	16.1	82	14.38	5.5	85	70	113	62	116	74	7.1	5.57	4.32	497	2218.5	88.38	0.74	0.05	367.84	0.38	65.64	36.68	4.04	15.07	608.12	22.66	202.32	99.47	81.86	2.01	166.85	173.71	23.31	39.04	49.72	198.33	79.85	0.17
	30.05	1	55.0280629705681	NA	75.2	167	26.9640359998566	52228	27.2	1650	2832	16.5	108	15.08	5.6	221	40	231	61	123	89	7.4	4.26	2.96	899	28200	74.89	3.53	0.63	434.68	1.78	101.09	59.64	7.30	31.76	557.46	50.73	225.44	82.67	80.23	4.95	170.36	268.58	29.50	62.13	67.34	255.34	102.28	0.24
	40.80	1	60.365539168065	NA	72.3	173.5	24.0181381790398	52306	24.3	1277	2904	15.1	90	7.58	5.2	130	57	181	64	109	80	7.2	4.78	3.46	457	3853	67.7	0.28	0.47	367.84	0.48	81.14	33.93	6.24	27.52	526.83	23.19	132.67	83.56	86.76	3.01	163.68	162.29	29.34	46.96	51.89	255.87	77.48	0.21
	31.76	2	45.9651074736413	1	57.3	168	20.3018707482993	39687	26.6	106	2554	12.8	80	4.45	5	45	60	85	48	110	73	6.4	3.28	2.62	728	7926	73.22	1.88	0.38	288.35	0.35	110.56	42.65	5.84	34.69	719.31	18.91	280.18	79.39	72.06	2.05	128.62	158.71	22.79	43.54	49.04	164.44	103.32	0.26
	38.78	2	22.6611909650924	1	74	175.5	24.025779011534	49125	30.1	19	2748	13.7	78	10.86	5.3	74	90	148	64	116	78	5.7	4.72	3.73	782	3760	70.91	0.50	0.30	389.35	0.43	77.94	49.17	7.90	63.14	630.29	12.01	151.46	117.75	72.91	3.05	160.51	196.57	31.74	52.47	67.75	293.90	119.64	0.26
	57.07	1	20.2122946739672	NA	75	178.5	23.5388272956241	62171	13.7	275	3309	15.1	75	4.19	5.3	101	65	121	65	121	75	5.8	5.3	4.2	1003	2645	65.62	0.25	0.16	293.73	0.91	81.00	46.48	5.69	18.58	668.53	11.93	210.60	81.13	70.29	2.39	141.03	182.10	23.24	38.20	54.70	176.69	119.19	0.17
	36.50	2	45.3627890720569	1	52.6	158	21.0703412914597	34098	31.1	271	2329	13.7	78	7.69	5.3	57	77	165	58	102	78	6.5	3.23	2.3	520	5664	74.89	0.39	0.86	330.95	0.57	114.06	39.35	4.19	33.13	387.47	48.25	227.74	88.42	60.65	2.33	119.33	160.00	21.45	40.19	44.84	191.13	84.32	0.33
	32.79	1	47.0636550308008	NA	91.2	177	29.1104088863353	57209	34.2	2047	3003	15.2	107	12.60	5.2	254	47	205	57	142	100	7.5	4.58	3.95	602	1672.5	38.87	0.98	0.85	449.81	0.75	106.06	33.06	9.45	23.54	588.06	45.25	126.03	79.74	94.12	2.75	154.18	185.14	30.76	52.70	76.43	179.83	64.76	0.20
	31.88	1	43.732355804332	NA	107.6	195	28.2971729125575	68513	32.3	1942	3792	15.2	75	10.79	5.2	94	52	90	58	121	86	7.3	6.02	4.43	2728	3615	76.86	0.26	0.52	277.59	0.61	64.31	34.77	9.02	26.91	620.93	14.64	169.78	75.63	73.94	2.70	150.05	154.64	24.91	47.24	57.33	186.91	96.29	0.15
	64.42	1	23.6146095717884	NA	68.3	173	22.8206755989174	56452	13.4	169	3158	15.7	86	10.85	5.7	57	63	64	47	113	71	5.8	4.84	3.95	1679	12609	73.21	1.36	0.63	302.34	0.36	116.93	54.13	6.55	39.08	689.69	18.45	184.62	89.70	76.81	2.77	159.08	172.95	23.02	44.36	53.39	233.89	71.44	0.30
	44.14	1	25.7324072196309	NA	84.5	186.5	24.2940005318805	60567	24.7	339	3373	14.6	86	28.68	5.2	140	45	84	73	118	86	7.4	5.01	4.74	855	4119	61.79	0.52	0.50	341.07	1.34	106.20	37.36	9.45	40.73	553.23	59.96	167.92	112.73	113.66	3.71	190.67	192.28	32.96	63.77	60.47	298.23	107.87	0.19
	46.30	1	35.5735533520793	NA	83.8	179	26.1539902000562	59988	24.5	578	3656	14.9	86	9.17	5.6	61	79	99	41	113	77	6.0	5.6	4.1	1410	4515	72.16	0.21	1.21	541.00	0.59	102.06	44.60	2.82	52.56	334.68	13.36	370.36	65.38	104.56	3.91	186.91	233.14	31.31	77.04	53.74	398.71	78.33	0.20
	43.04	1	27.4914086102719	NA	63.2	181	19.2912304264217	55350	9.1	115	2892	15.5	78	7.91	5.3	70	55	70	48	125	83	6.5	5.96	4.54	824	2004	90.36	3.04	0.53	347.53	0.44	82.39	44.45	7.48	32.76	669.59	17.01	184.62	90.28	83.32	2.51	165.85	147.51	26.70	46.83	55.01	212.44	141.83	0.27
	42.78	1	50.0362894567318	NA	76.2	184	22.5070888468809	59348	18.3	385	3524	14.9	74	4.61	5.9	64	50	142	49	118	90	6.9	5.28	4.09	1779	5160	94.97	0.84	0.31	235.66	0.64	118.06	63.20	5.78	28.89	576.45	21.84	155.88	82.12	57.56	2.50	135.17	129.14	28.02	41.79	48.96	122.29	146.22	0.20
	38.41	2	23.9212572555032	1	63	165	23.1404958677686	40098	32.4	27	2551	13.3	75	15.06	4.8	52	54	86	66	95	66	5.5	4.11	3.38	605	1806	79.65	1.70	0.41	252.84	1.12	83.24	36.69	6.59	25.35	601.89	15.97	162.35	78.91	63.12	2.82	121.85	191.26	25.92	40.77	49.65	152.18	105.92	0.10
	44.95	2	53.1239099574123	2	55.4	175	18.0897959183673	39919	24.6	212	2058	14.0	85	8.12	5.7	82	88	165	72	107	80	7.2	3.28	2.32	413	4881.5	60.65	1.72	0.49	399.17	0.63	133.94	48.84	8.50	33.77	650.55	22.37	333.06	87.58	65.99	3.52	128.62	203.47	29.83	60.79	55.51	201.20	153.54	0.38
	58.61	1	23.2477275216296	NA	68.5	180.5	21.0250074815264	51813	20.6	313	2991	14.1	82	7.56	5	37	60	82	49	121	74	6.5	5.57	4.61	1096	2661	59.51	0.90	0.41	323.85	0.99	89.40	59.75	5.94	25.63	592.37	18.39	184.62	84.11	100.97	3.34	178.26	226.87	34.97	41.59	58.65	272.70	113.99	0.14
	49.42	1	27.4777190332326	NA	77.9	170.5	26.7971551672242	53016	27.9	620	3417	15.9	91	14.21	5.4	96	67	133	53	128	84	7.5	5.06	4.31	1262	5595	63.84	0.98	0.38	350.75	1.58	81.53	39.72	6.11	28.83	588.14	25.42	217.09	95.19	85.41	2.95	164.72	239.08	31.17	44.67	79.47	226.74	92.78	0.19
	50.25	1	41.2395899656182	NA	80	190.5	22.0444885334215	59360	22.1	694	3278	15.8	87	9.47	5.7	54	55	110	62	119	86	6.6	7.33	5.87	931	1665	71.65	0.98	0.92	433.60	0.53	120.12	46.03	7.06	54.64	743.64	50.96	192.97	82.28	92.81	2.26	176.00	170.91	30.39	51.55	67.44	202.23	141.83	0.33
	60.68	1	23.1266255989049	NA	67.9	184.5	19.9469745374961	58854	10.2	136	2973	14.7	88	9.53	5.3	68	59	70	65	125	86	7.2	6.23	4.77	1787	5571	70.46	0.84	0.68	501.38	1.14	160.52	55.70	7.27	46.86	692.86	16.03	261.62	84.02	84.20	2.81	163.59	217.71	43.68	63.77	64.21	266.57	165.26	0.16
	45.86	1	42.0855723927162	NA	85.7	188	24.2473970122227	63582	22.4	901	3448	16.0	80	7.02	5.5	64	62	114	61	134	80	6.0	6.19	5.2	1744	3819	85.18	0.57	0.22	384.11	n.d.	101.84	29.60	6.49	42.01	626.22	25.94	246.78	83.82	84.09	2.04	174.87	143.45	29.72	63.57	65.12	205.29	116.72	0.21
	41.13	1	57.2258932714617	NA	72.7	173	24.2908216111464	53180	23.7	969	2778	13.8	88	6.52	5.7	96	52	165	63	141	92	7.5	4.02	2.8	459	2775	79.15	0.15	0.42	460.50	1.43	141.38	40.51	7.80	19.59	652.66	35.63	155.86	102.13	86.74	3.66	161.33	191.26	30.95	59.67	60.36	168.52	86.40	0.30
	34.00	2	36.2826698238863	1	55	172	18.5911303407247	39748	24.3	81	2330	13.2	73	12.38	5	94	101	140	71	112	80	7.2	3.75	3.34	604	7176	81.78	0.46	0.13	302.26	0.42	79.94	42.79	5.74	28.77	395.91	21.91	74.51	66.42	60.86	2.03	128.83	125.71	20.36	33.18	52.76	144.89	85.55	0.21
	40.53	1	50.9158110882957	NA	71.8	174	23.7151539172942	51704	24.4	903	2991	15.9	81	5.71	5.5	97	70	171	57	112	81	6.6	4.91	3.98	463	2136	63.08	2.95	n.d.	364.76	0.60	75.04	56.74	5.04	37.11	617.63	19.06	221.11	94.51	84.31	3.49	159.46	218.29	29.88	44.66	61.12	166.47	81.75	0.14
	39.44	1	23.0828199863107	NA	81.9	174	27.05112960761	53101	32.1	1235	2740	16.2	94	16.78	4.8	77	62	57	69	122	84	5.8	4.89	4.22	851	4812	54.84	0.81	0.14	391.64	1.19	92.91	35.90	6.50	36.88	552.17	30.67	153.08	95.39	113.66	3.22	223.38	269.60	27.04	44.16	71.08	204.27	117.89	0.38
	57.00	1	45.579076134444	NA	82.8	183	24.7245364149422	66239	17.2	563	3158	16.4	90	7.04	5.1	144	64	143	54	126	86	7.0	5.87	4.42	834	5208	67.05	0.36	0.60	328.90	0.76	103.06	39.35	5.32	47.95	571.17	42.85	180.21	84.60	105.84	2.37	185.86	166.86	25.61	41.33	54.39	204.49	67.79	0.15
	32.48	2	31.8309134655273	1	62.2	174	20.5443255383802	43215	27.1	13	2373	12.1	84	8.21	5.4	45	71	80	69	102	70	6.9	3.44	2.86	717	2442	71.4	1.92	0.48	272.21	n.d.	119.06	50.30	7.40	27.27	700.27	14.70	227.30	89.32	52.31	1.92	85.97	120.05	29.61	60.38	45.00	215.50	143.13	0.20
	57.67	1	22.4093086926762	NA	71.1	191	19.4895973246347	59803	12.1	134	3478	14.4	86	10.42	5.5	128	63	95	51	109	71	5.8	6.49	5.53	1269	4314	63.09	0.75	1.45	360.58	0.29	106.70	43.95	6.94	39.06	610.57	23.10	202.22	79.74	76.49	2.71	114.65	123.91	25.60	56.05	53.10	207.11	70.32	0.29
	43.18	1	45.7652472767519	NA	85	181.5	25.8027305360138	60286	26	982	3152	15.1	86	7.05	5	69	57	108	70	122	90	7.8	6.32	5.25	718	5184	58.19	1.05	0.22	359.36	0.74	78.13	58.40	9.10	29.20	642.09	20.98	256.06	80.07	105.61	2.87	182.77	152.60	27.60	47.75	54.90	246.14	101.24	0.15
	48.81	1	31.970546751846	NA	71.5	171.5	24.3095988916183	53275	21.7	336	3068	14.5	91	7.62	5.1	81	57	155	51	123	87	6.5	5.37	4.79	1259	3621	69.97	0.91	0.32	271.52	0.68	115.06	50.63	4.11	28.64	684.14	26.87	129.35	64.87	72.69	1.74	145.73	286.86	28.13	59.48	59.93	181.89	70.74	0.22
	40.35	1	23.3216515168109	NA	90.2	191.5	24.596254661222	62538	27.2	576	3360	14.0	88	9.10	5.2	47	55	83	63	106	64	5.5	7.09	5.41	948	1920	72.03	0.73	0.36	262.53	0.53	88.76	52.78	5.96	32.67	615.64	37.93	227.30	84.21	74.38	3.10	146.67	184.14	27.15	33.27	53.99	202.23	122.84	0.17
	35.08	1	36.121133639189	NA	72.4	180	22.3456790123457	52013	24.4	392	3079	13.5	86	5.55	5.3	88	44	88	43	122	80	6.4	4.52	4.07	976	5727	63.93	0.21	0.22	321.73	0.44	124.07	42.79	4.80	15.32	627.13	11.56	267.54	87.59	92.84	2.35	156.29	197.71	30.43	57.07	52.55	232.24	126.28	0.16
	45.43	1	34.4695414099932	NA	67.8	171	23.1866215245717	49587	23.6	473	2704	15.7	90	10.40	4.7	35	86	84	54	125	79	5.7	5.05	4.09	584	1281	79.26	0.88	0.20	369.04	0.42	57.51	47.60	7.49	34.32	740.46	26.17	162.35	80.55	76.70	2.82	145.54	162.77	22.46	48.37	58.95	252.27	103.97	0.37
	30.54	2	66.3490759753593	2	64.5	169	22.5832428836525	45467	27.1	195	2029	13.7	86	7.48	5.6	43	113	164	54	124	76	8.7	3.64	2.96	701	3219	93.02	0.67	0.20	389.35	0.48	113.06	34.18	5.73	38.48	499.38	39.02	182.42	99.26	56.07	2.11	99.26	147.43	24.63	57.18	48.64	178.80	93.43	0.32
	34.65	1	23.9239951812507	NA	80.8	188	22.8610230873699	61867	19.4	210	3753	16.0	81	2.60	5.2	60	59	113	67	127	87	6.6	5.32	3.84	1808	4863	93.21	5.64	n.d.	267.63	0.59	73.26	54.80	6.85	30.14	576.98	22.51	181.08	78.22	70.58	2.30	134.63	162.29	22.58	40.43	53.80	130.15	68.15	0.46
	54.73	1	39.1430527036277	NA	65.6	172.5	22.045788699853	47256	24.3	520	2718	16.4	87	7.97	5.2	70	73	122	55	112	81	6.8	4.87	3.77	1223	3813	84.53	0.16	2.06	417.02	0.50	88.65	58.81	7.89	44.09	830.89	44.35	142.62	117.75	71.09	2.96	151.01	178.29	29.55	71.53	48.53	268.21	102.55	0.24
	40.38	2	46.3928815879535	1	52	161	20.0609544384862	35816	27.6	83	2046	14.5	84	9.11	5.5	56	69	113	61	95	70	6.4	3.01	2.73	629	1913	78.22	2.87	0.25	403.47	0.88	76.64	48.95	5.25	35.60	689.69	8.07	281.10	104.06	68.97	2.43	136.51	225.85	41.78	36.46	68.35	147.07	140.53	0.24
	31.22	2	52.3600689515311	1	69.5	171	23.767996990527	40748	38	155	2439	13.1	91	3.77	5.4	52	87	99	76	108	86	10.4	3.97	2.66	668	5691	73.31	0.87	0.18	257.15	0.41	110.56	33.76	7.89	43.66	459.09	32.40	238.43	85.27	65.66	3.10	130.87	178.03	20.78	58.23	46.51	158.31	143.13	0.25
	54.96	1	21.1239422598308	NA	80.6	190	22.3268698060942	65365	14.8	331	3853	15.1	89	13.02	5.1	87	53	69	58	90	45	6.7	6.1	5.56	1171	7556	55.8	0.12	0.48	438.54	0.39	71.14	30.48	8.72	68.75	602.84	14.93	224.43	108.46	81.33	1.77	158.40	112.46	29.12	39.15	50.37	323.70	162.37	0.49
	40.52	1	25.830967349422	NA	95.5	179	29.805561624169	57774	36.7	1242	2897	15.1	84	17.10	5.6	200	45	89	66	115	84	7.7	5.75	4.53	1514	1935	79.17	5.35	0.40	531.51	0.89	142.45	47.83	9.37	27.73	699.21	30.90	192.97	101.17	104.17	3.37	169.23	248.23	39.89	58.43	59.15	318.66	72.48	0.31
	40.69	2	25.0007370748657	1	52.1	159	20.6083620109964	35466	28	58	2229	13.6	75	5.71	5	52	61	86	70	104	78	5.4	2.84	2.74	706	4056	68.91	0.71	n.d.	296.96	1.14	73.35	30.72	5.50	16.20	523.61	18.22	132.67	76.02	65.99	3.06	120.72	127.17	19.66	34.92	50.86	147.07	107.61	0.16
	58.56	1	21.1814335490294	NA	80.6	186	23.2974910394265	65671	15	281	3525	15.0	72	8.64	5	56	66	86	51	122	82	6.1	6.16	4.51	2193	6276	69.08	0.90	0.70	253.92	0.62	129.69	44.45	5.96	37.25	630.45	14.18	142.87	85.75	90.16	2.59	183.90	216.69	33.96	42.52	67.95	176.69	96.16	0.34
	27.27	2	43.0527036276523	1	69.3	167	24.8485065796551	42784	34.8	414	2599	13.5	80	12.03	5	185	57	127	74	112	74	9.2	3.81	3.14	1029	4630	66.81	0.66	0.90	257.18	0.36	67.04	36.94	7.98	41.35	519.44	37.52	129.35	54.95	58.52	2.19	101.90	112.11	18.28	33.87	44.73	118.17	89.54	0.28
	40.03	2	46.252577619852	1	64.2	171	21.9554734790192	43319	28.3	196	2947	12.7	86	10.53	5.4	46	77	67	64	116	77	7.0	3.56	2.8	912	4807	80.15	0.59	0.24	198.78	0.47	86.25	39.87	7.14	32.13	343.13	33.92	156.99	97.71	54.25	2.66	85.11	146.29	23.31	40.53	55.69	157.22	62.38	0.32
	30.79	2	32.4312746597955	1	60.4	170.5	20.7772550975654	40848	29	229	2294	14.0	82	6.15	5.2	63	55	102	59	101	64	6.2	3.97	2.81	1054	1395	69.47	0.14	0.41	289.97	0.48	131.07	47.44	5.83	29.39	735.87	25.06	140.41	79.12	76.53	2.53	139.39	186.29	23.42	47.31	50.48	125.37	114.89	0.43
	54.64	1	27.8117447129909	NA	79.8	184.5	23.4428360543768	64681	15.6	203	3464	15.1	87	6.96	5.3	130	44	158	48	142	80	5.8	6.16	4.59	1354	3186	80.61	0.25	1.20	222.34	0.63	98.75	59.24	6.52	39.23	599.68	37.00	214.48	97.82	112.98	2.18	212.26	169.14	26.38	47.42	54.72	224.02	65.61	0.20
	22.50	2	61.9267741514928	2	59.1	164.5	21.8401529919347	37831	32.6	191	2157	13.8	88	6.03	5.5	68	83	168	76	165	105	8.8	3.48	2.67	397	11082	66.05	0.23	n.d.	258.20	0.60	73.84	28.41	8.05	39.11	535.28	43.90	177.99	82.84	52.12	2.43	104.65	170.29	22.22	65.45	54.07	178.80	107.29	0.23
	36.84	1	62.1622267611142	NA	77.1	182	23.2761743750755	57436	22.6	752	2857	15.1	83	7.38	5.5	79	64	161	63	115	74	7.1	5.11	3.53	851	2340	80.62	0.67	0.70	254.10	0.33	96.45	32.38	5.18	35.37	555.33	65.51	185.73	70.96	61.72	2.15	120.38	180.57	19.59	44.66	40.28	149.00	91.91	0.27
	39.26	2	24.2525462709451	1	62.4	174	20.6103844629409	38914	33.6	165	2167	12.0	89	20.20	5.3	65	99	125	75	113	77	6.0	3.76	3.2	560	2406	80.03	0.54	0.51	426.98	0.51	47.81	40.09	8.12	32.05	536.28	42.58	156.26	93.88	54.19	2.71	103.39	126.11	19.67	34.33	50.51	201.45	87.60	0.65
	50.45	1	61.5626439528921	NA	55.1	163	20.7384545899356	42883	18.1	235	2706	14.4	84	4.44	5.8	70	96	113	52	114	74	7.7	4.2	3.33	831	6879	83.36	0.82	1.30	247.20	0.23	99.93	48.39	6.31	43.66	627.86	38.00	182.91	84.32	80.46	2.71	146.20	163.39	24.14	56.15	58.79	153.92	111.60	n.d.
	39.72	2	24.6119827313889	1	71	178.5	22.2834231731908	45389	32.4	0	2754	14.6	72	7.47	4.9	45	72	82	50	98	58	5.6	5.51	4.78	850	1557	82.18	8.20	0.04	306.64	1.31	87.06	46.14	8.62	18.49	575.45	10.26	270.90	98.28	76.59	2.86	139.90	224.83	25.14	41.59	53.49	149.12	166.56	0.33
	65.69	1	21.8528746577788	NA	68.2	180	21.0493827160494	53673	17.9	67	2715	15.9	84	12.37	4.9	134	52	75	55	114	70	5.7	5.83	5.03	2218	3405	71.25	1.20	0.58	391.64	0.96	97.16	47.49	8.12	31.12	602.95	28.31	134.52	71.78	119.18	2.61	223.38	193.29	25.58	54.84	59.66	193.03	153.54	0.27
	33.19	1	35.2470910335387	NA	91	187.5	25.8844444444444	63227	26.3	1109	4116	16.0	89	8.63	5.4	75	62	86	63	121	85	8.4	6.96	4.94	1091	1260	64.73	n.d.	0.31	339.99	0.99	81.64	30.83	7.66	25.08	427.35	35.51	130.81	84.79	76.36	2.38	126.36	160.74	27.37	31.73	49.14	157.29	51.92	0.37
	65.06	1	47.8008046041236	NA	72.7	181	22.1910198101401	61480	12.8	139	2779	14.1	110	8.63	6	61	83	123	59	118	81	6.5	5.51	3.73	1108	6858	70.92	1.18	n.d.	271.71	1.24	79.31	50.27	6.35	27.84	631.94	52.72	194.86	91.03	66.10	3.03	148.30	253.31	29.14	45.24	66.58	192.40	83.95	0.15
	42.90	1	30.3874058863792	NA	95.8	188.5	26.961422369819	66958	26.9	716	3480	14.5	80	7.56	5.6	54	43	136	62	111	78	5.8	6	4.84	1300	4119	65.53	1.55	0.43	422.84	1.99	154.14	40.51	7.60	26.72	944.62	11.65	171.63	98.28	113.66	3.33	225.64	246.20	32.06	68.09	76.74	179.76	107.87	0.22
	32.87	2	31.4804612959429	1	65.4	167	23.450105776471	38365	38	135	2195	13.6	86	17.35	5.5	94	52	118	75	106	72	6.5	3.92	3.13	684	3806	96.03	0.45	0.54	316.32	0.22	102.26	38.60	5.47	20.32	538.42	26.00	192.97	96.35	60.47	3.39	125.23	154.64	30.84	40.77	57.53	165.46	134.03	0.28
	52.13	1	38.8993839835729	NA	79.8	185	23.3162892622352	61602	19.5	79	3380	14.5	78	8.50	5	88	76	83	56	125	80	7.6	5.87	4.65	1156	2070	73.3	0.78	0.65	305.42	0.42	69.77	44.42	5.49	41.46	898.55	16.37	250.01	85.24	74.96	3.34	161.98	184.22	27.79	66.42	59.79	308.97	128.39	0.25
	35.00	2	47.2306639288159	1	60	169	21.0076677987465	37251	34.5	167	2276	12.8	75	5.30	4.8	63	70	103	75	99	75	9.0	3.7	3.05	547	2916	78.67	0.88	0.29	227.02	0.39	91.00	64.26	5.31	27.55	525.73	8.82	231.01	77.75	62.79	2.72	120.72	280.79	24.13	60.49	52.48	198.14	144.44	0.23
	39.84	2	32.806345116354	1	63	170	21.7993079584775	41740	30.1	235	2501	13.3	83	5.36	5.2	79	60	96	59	102	65	6.9	4.88	4.05	562	2682	84.08	0.28	0.56	411.65	0.30	113.89	55.27	5.83	35.45	748.96	20.95	366.75	90.42	60.91	2.29	100.45	258.79	23.52	47.17	41.52	147.13	109.63	0.38
	37.87	2	38.9650924024641	1	66.8	183	19.9468482188181	51218	19.9	172	2747	15.2	84	9.78	5	58	75	75	75	104	72	8.0	4.39	3.55	679	3648	83.29	4.23	0.09	179.78	0.55	87.00	41.41	6.89	28.24	485.40	38.88	228.87	89.81	59.38	2.87	117.80	171.07	21.13	43.32	52.10	125.63	89.09	0.27
	42.96	2	34.6255989048597	1	54	174	17.8359096313912	39050	22.8	79	2878	13.8	76	12.74	5	66	78	88	79	116	79	8.5	3.64	3.36	419	2148.5	79.22	3.96	0.49	352.41	0.61	88.54	48.95	6.13	37.46	550.53	17.93	190.27	85.34	64.47	2.33	127.27	168.87	23.62	41.50	62.68	198.06	82.76	0.23
	39.04	2	31.611880859537	1	60.7	164	22.5684116597264	37711	34.4	333	2313	13.1	73	7.90	5.2	78	63	79	65	106	74	6.6	4.53	4.17	868	3888	59.27	2.40	0.56	312.57	0.48	88.24	43.95	6.08	24.04	564.77	22.90	221.52	93.98	53.68	3.38	98.45	165.58	24.98	33.26	54.10	157.31	124.44	0.41
	43.02	2	29.7789455091407	1	63	171	21.5450907971684	42975	28.9	134	2331	13.4	85	12.17	5.3	55	74	108	75	105	85	6.9	5	3.86	737	6840	73.6	1.37	0.23	227.02	0.66	143.51	39.16	8.26	41.46	483.42	45.49	251.42	80.36	60.14	2.20	135.38	183.12	20.67	39.54	58.85	145.03	92.13	0.34
	40.19	2	40.3730217028381	1	54	165.5	19.7150445870337	40375	21.7	71	2263	14.2	81	12.35	5	44	94	100	73	106	66	6.2	3.88	2.95	549	2070	79.71	n.d.	0.29	333.54	0.40	96.52	44.34	4.79	22.88	617.76	16.26	147.51	72.84	71.95	2.21	135.38	182.10	40.22	44.36	67.54	147.07	87.05	0.39
	59.42	1	26.9541409993155	NA	82.8	181.5	25.1348951574346	67353	15.5	155	3564	15.7	86	12.24	5	109	69	89	52	132	72	6.6	7.56	4.43	2461	14044	70.94	0.33	0.24	461.57	0.73	86.64	46.25	7.59	22.88	703.44	26.06	253.27	80.36	88.17	2.51	179.38	208.55	37.54	53.09	63.30	258.40	179.57	0.49
	57.13	1	41.5106328791545	NA	91.2	190.5	25.1307169281005	80918	8.5	96	3816	13.5	92	7.50	5.7	38	102	102	54	130	82	6.0	7.19	5.56	2879	10032	73.42	0.94	1.57	230.85	0.89	68.02	42.63	5.13	39.36	698.08	34.40	268.40	70.89	80.26	2.15	174.60	189.71	22.48	48.56	55.70	143.73	103.70	0.22
	45.27	1	48.8309697201993	NA	69.8	174.5	22.9226361031519	50876	22.6	630	3555	14.0	77	5.75	5	49	80	80	56	121	78	6.8	4.38	3.67	2534	7470	52.27	0.70	0.51	228.10	0.38	84.09	42.76	7.82	52.44	524.67	26.35	141.94	83.73	77.58	2.47	160.21	141.41	25.70	53.09	48.33	163.41	110.08	0.26
	32.09	2	49.5790745114881	1	72.3	172.5	24.2974165091367	42716	36.9	487	2862	13.4	83	13.40	5.3	46	81	92	65	106	82	9.1	4.43	3.36	517	9012	57.7	0.68	0.22	318.47	0.39	85.89	57.28	5.93	29.29	572.27	15.10	158.64	76.98	67.76	2.44	125.23	157.69	22.79	48.27	56.52	174.65	91.61	0.15
	32.76	2	46.5681040383299	1	58	168	20.5498866213152	38434	30.5	147	2095	13.9	86	14.63	5.4	65	88	111	57	106	68	7.7	3.9	3	1150	5074.5	70.16	0.69	0.12	319.55	0.37	66.12	23.74	8.84	27.36	357.54	33.84	165.14	92.50	59.37	2.36	125.23	120.05	19.78	25.78	45.40	118.48	68.31	0.22
	48.42	2	29.129403175762	1	60.3	169.5	20.9883311144177	42843	25.2	20	2702	12.6	85	14.99	3.4	50	87	93	74	98	68	6.7	3.93	2.9	941	3246	76.09	0.68	0.31	377.65	1.09	99.08	35.11	6.64	24.16	509.86	25.65	121.53	94.33	88.06	2.57	166.97	204.49	32.29	41.59	61.78	178.73	139.23	0.14
	53.25	1	32.2580270472082	NA	66.1	172.5	22.2138206259189	47747	24	207	2895	15.3	83	9.42	5.3	84	58	74	51	115	70	6.4	4.21	3.49	1201	6996	94.39	1.85	0.23	423.91	0.24	78.69	44.90	5.09	28.14	683.83	18.81	211.41	86.35	68.75	2.47	135.68	139.26	28.20	49.63	53.90	263.70	93.33	0.44
	25.98	2	42.1375907296575	1	66.2	166	24.0238060676441	42434	32.3	167	2606	14.6	80	6.20	4.9	52	67	66	54	106	66	7.3	4.06	3.08	608	4059	56.15	0.13	0.09	290.50	0.62	48.79	33.98	5.79	35.60	465.43	25.02	161.43	93.46	62.79	2.65	139.90	209.57	32.51	30.19	62.59	168.52	115.55	0.21
	52.38	1	25.1102453406339	NA	86.3	179	26.9342405043538	64222	22.3	677	3511	15.8	84	4.00	5.4	74	58	152	69	133	78	5.9	5.59	5.01	2293	7537.5	54.45	0.77	1.52	325.85	1.30	99.93	47.16	4.50	24.74	755.07	23.58	200.38	95.41	98.39	4.69	174.60	236.86	35.90	77.33	65.88	298.78	106.67	0.14
	48.28	1	24.7543434768874	NA	78.5	174	25.9281278900779	61578	17.5	376	3763	14.2	79	6.73	5.2	44	47	89	54	118	70	5.2	5.69	4.54	1352	20182.5	64.35	1.00	0.54	373.35	0.58	90.25	38.94	8.73	40.18	651.61	19.95	155.86	82.86	92.14	2.61	180.51	212.62	33.74	50.73	60.47	197.12	180.87	0.18
	29.89	2	34.6475017111567	1	87	185	25.4200146092038	48151	41.4	397	2886	14.6	75	6.90	5	66	72	99	72	103	82	8.7	4.88	3.18	1790	2010	63.35	0.44	0.36	355.06	0.69	95.57	48.73	7.83	31.03	620.93	36.20	179.05	77.75	65.77	2.95	126.36	189.23	27.93	30.29	59.25	128.69	191.28	0.11
	53.71	1	30.1540227854809	NA	82.1	185	23.9883126369613	68335	13.9	337	3210	14.4	96	10.89	5.9	78	44	98	44	119	74	5.9	5.56	4.87	1854	7275	64.59	0.82	1.27	351.39	0.74	99.11	67.53	6.91	36.65	704.19	31.57	167.29	106.80	110.00	2.56	195.63	187.51	32.89	74.23	55.80	307.84	98.76	0.20
	31.78	2	48.4551600826954	1	64.5	164.5	23.835699965817	39174	35.7	181	2505	13.9	78	5.87	5.2	54	76	121	58	121	82	8.3	3.6	2.91	693	14202	82.54	1.10	0.08	315.63	0.42	96.96	41.22	4.21	31.75	515.93	17.25	270.24	74.15	56.12	2.10	99.39	134.88	20.19	53.27	57.29	152.79	67.26	0.25
	43.30	2	28.836466508487	1	57.5	169	20.1323483071321	40779	25	0	2694	13.6	87	5.58	5.2	84	102	114	57	102	73	6.6	4.03	3.74	959	3294	84.21	1.47	0.52	342.19	0.27	79.72	49.61	7.37	42.36	770.33	23.87	250.93	66.42	57.95	2.45	120.96	203.96	22.79	41.50	57.39	179.95	100.74	0.16
	50.24	1	30.5516769336071	NA	85	191	23.2997998958362	66417	18.3	71	3842	14.8	94	9.95	5.3	73	75	96	59	136	87	6.3	5.89	5.22	1986	3825	65.4	1.05	0.30	447.59	0.45	112.68	50.64	9.45	41.92	531.02	50.96	129.88	91.34	112.56	2.61	217.74	158.71	40.22	59.36	59.56	204.27	118.67	0.27
	34.31	2	43.9048430275006	1	68.5	168.5	24.1263020718682	42786	34	287	2515	12.1	85	11.65	5.4	84	61	112	85	102	78	8.0	4.12	3.46	924	3162	87.41	0.11	0.42	308.79	0.36	83.34	46.25	7.60	26.82	537.36	35.05	223.59	83.92	57.60	2.35	110.56	152.60	25.25	48.27	48.53	122.56	126.48	0.18
	37.07	2	27.5023602719033	1	64.2	171.5	21.8276398439426	39550	34.9	0	2392	13.2	90	17.56	5.2	65	70	117	72	110	81	7.8	4.57	3.97	1330	2266.5	67.18	12.77	0.30	348.60	0.79	63.89	55.25	7.00	31.57	491.88	25.48	244.92	88.26	69.08	2.79	133.13	194.31	29.94	45.29	63.50	182.82	158.75	0.18
	34.98	1	46.735112936345	NA	91.2	180	28.1481481481481	59075	32	1662	3393	14.5	76	8.74	5.1	74	72	109	58	121	74	6.3	5.01	3.84	1051	6456	59.96	2.08	1.55	263.54	0.98	84.44	42.92	3.30	34.45	697.06	35.28	196.70	104.76	90.04	2.69	178.80	258.79	35.07	53.05	63.18	196.93	116.54	0.29
	22.22	2	34.2991239048811	1	62.1	175.5	20.1621740083279	41694	28.9	156	2676	13.3	87	8.46	5.2	75	78	93	74	105	79	8.0	4.59	3.71	710	8259	83.52	n.d.	n.d.	383.03	0.22	101.41	53.79	8.73	28.10	723.54	26.52	111.33	94.13	59.15	2.35	108.42	198.38	26.37	53.09	54.50	166.48	148.34	0.31
	47.67	1	29.7296652830522	NA	79.3	194	21.0702518864917	60292	19.9	329	3368	14.9	93	10.97	5.5	83	71	92	59	124	75	6.5	6.78	5.57	2213	2352	74.2	1.24	0.33	406.70	0.52	146.70	49.18	8.71	32.58	651.61	33.49	148.44	95.96	64.00	2.59	153.44	229.92	31.39	61.72	55.31	204.27	94.21	0.24
	47.80	1	29.3812739551013	NA	77.4	188	21.8990493435944	56607	23.2	394	3132	13.8	82	4.72	5.5	107	63	79	64	129	77	6.2	4.95	3.65	1545	5146	52.73	1.34	n.d.	207.36	0.56	66.28	39.99	3.62	25.04	697.06	19.00	202.22	77.40	110.00	3.51	199.84	201.77	26.23	36.26	61.59	150.52	77.13	0.17
	47.44	1	23.4524298425736	NA	90	190	24.9307479224377	69588	18.5	126	4412	14.0	76	6.58	5	39	98	71	63	123	85	6.1	6.53	5.07	1225	3780	61.79	0.77	0.39	277.84	0.54	81.05	51.31	6.00	29.84	721.48	18.32	200.38	92.05	79.44	3.07	159.87	213.83	22.69	52.30	53.20	152.79	67.06	0.27
	28.65	2	47.1238877481177	2	69.1	167	24.7767937179533	39488	39.5	330	2265	13.7	81	0.88	5.1	47	89	105	74	110	81	9.4	3.88	3.17	1039	4911	69.44	1.49	0.33	225.95	0.57	60.38	50.75	7.14	41.73	403.02	34.88	192.04	68.79	79.45	3.04	151.18	210.59	26.14	68.39	51.16	148.09	113.08	0.32
	41.11	2	29.7679943477877	1	68.6	166.5	24.7454661869076	46437	28.5	77	2793	13.0	74	7.92	5.4	58	84	106	54	110	70	6.0	4.32	3.51	867	6219	63.94	1.47	0.04	244.13	0.42	67.61	41.59	6.66	27.84	444.70	19.10	187.51	72.01	77.10	2.51	137.78	175.45	23.62	30.06	53.80	112.27	75.26	0.19
	37.72	2	32.104704223015	1	67.6	175	22.0734693877551	47786	26.5	191	2306	11.4	78	5.72	5.4	44	99	75	57	99	70	6.0	4.76	4.25	1518	2776	77.13	3.04	0.57	253.33	0.36	101.37	43.39	5.03	49.27	662.46	10.43	166.37	84.83	88.81	2.95	181.96	164.49	23.31	63.64	58.09	191.27	126.42	0.21
	39.33	1	25.9185763536808	NA	95.6	191	26.2054220004934	71776	22	747	3522	15.0	84	16.40	5.5	99	33	85	55	115	71	6.9	7.91	6.14	2412	2821	67.88	0.13	0.22	476.64	2.00	121.19	67.07	5.39	44.75	604.01	19.31	134.52	60.51	93.36	2.58	135.38	205.50	26.59	49.19	48.64	185.88	125.31	0.34
	41.99	2	22.8172484599589	1	67.4	179.5	20.9185217371063	42608	32.7	83	2813	12.6	82	7.54	5.4	65	74	106	52	99	59	6.5	4.01	3.44	864	5769	56.12	n.d.	0.10	374.42	0.80	88.87	54.47	12.43	22.97	593.43	20.70	240.28	98.28	78.90	2.44	162.46	324.53	46.03	57.61	62.99	117.45	136.63	0.51
	47.44	2	34.0116551939925	1	44.9	158	17.9858996955616	32833	22.7	257	2137	12.7	73	6.52	5.2	54	94	103	69	109	78	6.7	3.31	3.06	631	6100	67.31	0.80	0.54	400.42	0.25	80.95	47.73	6.76	23.53	558.67	12.86	245.42	83.00	57.14	2.46	108.33	195.19	26.54	42.46	47.81	159.58	101.73	0.16
	33.45	2	34.1786608260325	1	57.7	172	19.5037858301785	39169	28.6	118	2240	13.5	81	9.00	5.2	90	62	82	77	101	64	6.5	4.46	3.5	962	7895	65.57	1.30	0.16	377.65	0.89	118.00	67.74	6.46	33.59	730.94	10.49	127.10	99.24	98.88	3.05	145.54	139.38	29.83	39.23	54.50	336.02	144.44	0.10
	49.25	1	29.2252235809454	NA	80.4	188	22.7478497057492	58685	23.3	195	3374	14.9	89	14.29	5	29	64	69	56	130	87	6.4	5.6	4.67	1871	2019	74.41	0.82	0.28	373.35	0.50	83.55	45.91	6.15	18.85	462.26	24.73	156.79	87.58	77.36	2.57	152.31	162.77	29.16	45.19	58.65	288.02	132.72	0.12
	39.46	1	24.5181250684481	NA	78.3	186	22.6326742976067	58491	22.2	116	2965	15.6	88	9.55	5.5	69	62	85	67	122	76	6.1	5.29	4.59	2631	6681	74.22	n.d.	n.d.	217.34	0.50	92.91	36.57	4.53	19.31	510.92	19.37	155.86	85.17	88.17	1.60	165.85	134.29	19.22	39.85	48.33	185.88	131.42	0.24
	61.88	1	29.4853075378719	NA	66.1	172	22.3431584640346	52598	17.5	93	2556	14.2	77	11.81	5.1	53	69	64	54	126	79	7.4	5.55	4.48	2281	2250	79.66	0.29	0.97	305.42	0.50	111.83	67.82	4.49	27.64	563.76	20.07	209.57	81.27	96.05	2.18	177.75	224.80	27.16	37.86	61.39	155.05	83.46	0.30
	28.35	2	38.3812565812566	1	58.9	168	20.8687641723356	36261	33.5	165	2932	12.3	82	13.91	5.6	111	42	97	75	105	80	8.1	4.55	3.19	1095	2202	67.45	0.36	1.01	680.30	0.50	71.92	64.14	6.40	25.44	639.06	38.39	522.09	80.15	59.58	2.43	106.23	213.83	25.91	46.21	50.21	191.27	144.20	0.32
	54.63	1	23.9897053991896	NA	72.3	182	21.8270740248762	60350	13.2	313	3189	15.5	82	4.88	5.5	42	61	64	41	110	63	5.3	5.39	4	2437	4643	85.34	0.30	n.d.	260.37	1.17	83.98	46.81	4.59	34.69	672.76	11.76	188.33	74.38	81.88	2.17	179.38	186.17	28.49	44.47	59.96	186.91	69.75	0.25
	47.47	1	27.5406910876133	NA	69.1	190.5	19.0409269707428	55396	16.4	302	2959	14.7	78	9.00	5.1	64	70	74	61	114	76	6.6	5.04	4.36	575	941	77.38	0.22	0.28	235.96	0.40	97.47	46.50	4.70	37.46	683.83	19.20	170.05	60.32	78.83	2.97	145.15	193.00	25.81	56.79	59.09	201.45	77.83	0.25
[truncated: 405 more columns]

## Sheet: Annotation
Variable	Peak oxygen uptake per kg bodyweight	Sex	Age	Menopausal Status	Weight	Height	Body mass index	Lean body mass	Fat mass	Visceral adipose tissue mass	Bone mineral content	Hemoglobin	Blood glucose	Blood insulin	Blood HbA1c	Blood triglycerides	Blood HDL cholesterol	Blood LDL cholesterol	Resting heart rate	Blood pressure systolic	Blood pressure diasystolic	Pulse wave velocity	Maximal vital capacity	Forced expiratory pressure in 1 second	Activity energy expenditure	Total metabolic equivalent of task	Healthy eating index-NVS	Acetylornithine	Asymmetric Dimethylarginine	Alanine	alpha-Aminoadipate	Arginine	Asparagine	Aspartate	Citrulline	Glutamine	Glutamate	Glycine	Histidine	Isoleucine	Kynurenine	Leucine	Lysine	Methionine	Ornithine	Phenylalanine	Proline	Serine	Serotonin
Abbreviation	VO2peak	Sex	Age	Menopausal Status	Weight	Height	BMI	LBM	FM (%)	VATM	BMC	Hb	Glucose	Insulin	HbA1c	TGs	HDL cholesterol	LDL cholesterol	HRrest	BP systolic	BP diastolic	PWV	VCmax	FEV1	AEE	Total-MET	HEI-NVS	AcOrn	ADMA	Ala	alpha-AAA	Arg	Asn	Asp	Citru	Gln	Glu	Gly	His	Ile	Kyn	Leu	Lys	Met	Orn	Phe	Pro	Ser	Sero
Unit	(ml/kg)/min)	NA	years	NA	kg	cm	kg/m²	g	%	g	g	g/dl	mg/dl	µlU/ml	%	mg/dl	mg/dl	mg/dl	1/min	mmHg	mmHg	m/s	l	l	kcal/d	MET-min/Wo	NA	µmol/L	µmol/L	µmol/L	µmol/L	µmol/L	µmol/L	µmol/L	µmol/L	µmol/L	µmol/L	µmol/L	µmol/L	µmol/L	µmol/L	µmol/L	µmol/L	µmol/L	µmol/L	µmol/L	µmol/L	µmol/L	µmol/L
Level of identification	NA	NA	NA	NA	NA	NA	NA	NA	NA	NA	NA	1	1	NA	1	1	1	1	NA	NA	NA	NA	NA	NA	NA	NA	NA	1	1	1	1	1	1	1	1	1	1	1	1	1	1	1	1	1	1	1	1	1	1
CV	NA	NA	NA	NA	NA	NA	NA	NA	NA	NA	NA	NA	NA	9.2	NA	NA	NA	NA	NA	NA	NA	NA	NA	NA	NA	NA	NA	24.2	65.1	6.2	29.5	13.5	10.7	14.6	20.2	15.4	24.1	21.4	14.1	7.8	8.5	8.3	9.7	11.0	11.6	6.7	8.8	17.3	14.3
LOD	NA	NA	NA	NA	NA	NA	NA	NA	NA	NA	NA	NA	2	1.76	NA	8.9	3	3.9	NA	NA	NA	NA	NA	NA	NA	NA	NA	0.15	0.08	1	0.3	0.5	1.5	1.5	1	1.5	2	0.5	0.5	1.5	0.3	1.5	0.5	0.1	0.5	0.1	1	1	0.03
LOQ	NA	NA	NA	NA	NA	NA	NA	NA	NA	NA	NA	NA	NA	NA	NA	NA	NA	NA	NA	NA	NA	NA	NA	NA	NA	NA	NA	1	0.25	20	1	5	5	5	5	20	10	25	NA	5	1	50	10	5	5	5	10	5	0.1
Platform	NA	NA	NA	NA	NA	NA	NA	NA	NA	NA	NA	NA	NA	NA	NA	NA	NA	NA	NA	NA	NA	NA	NA	NA	NA	NA	NA	LC-MS (Biocrates)	LC-MS (Biocrates)	LC-MS (Biocrates)	LC-MS (Biocrates)	LC-MS (Biocrates)	LC-MS (Biocrates)	LC-MS (Biocrates)	LC-MS (Biocrates)	LC-MS (Biocrates)	LC-MS (Biocrates)	LC-MS (Biocrates)	LC-MS (Biocrates)	LC-MS (Biocrates)	LC-MS (Biocrates)	LC-MS (Biocrates)	LC-MS (Biocrates)	LC-MS (Biocrates)	LC-MS (Biocrates)	LC-MS (Biocrates)	LC-MS (Biocrates)	LC-MS (Biocrates)	LC-MS (Biocrates)
NMR-Bucket
Major pathway/class																												Amino acid metabolism	Amino acid metabolism	Amino acid metabolism	Amino acid metabolism	Amino acid metabolism	Amino acid metabolism	Amino acid metabolism	Amino acid metabolism	Amino acid metabolism	Amino acid metabolism	Amino acid metabolism	Amino acid metabolism	Amino acid metabolism	Amino acid metabolism	Amino acid metabolism	Amino acid metabolism	Amino acid metabolism	Amino acid metabolism	Amino acid metabolism	Amino acid metabolism	Amino acid metabolism	Amino acid metabolism
Specific pathway/class																												Arginine and proline metabolism; urea cycle	Arginine and proline metabolism; urea cycle	Alanine and aspartate metabolism	Lysine metabolism	Arginine and proline metabolism; urea cycle	Alanine and aspartate metabolism	Alanine and aspartate metabolism	Arginine and proline metabolism; urea cycle	Glutamate metabolism	Glutamate metabolism	Glycine, serine and threonine metabolism	Histidine metabolism	Isoleucine, leucine and valine metabolism	Tryptophan metabolism	Isoleucine, leucine and valine metabolism	Lysine metabolism	Cysteine, methionine and taurine metabolism	Arginine and proline metabolism; urea cycle	Phenylalanine and tyrosine metabolism	Arginine and proline metabolism; urea cycle	Glycine, serine and threonine metabolism	Tryptophan metabolism
HMDB ID																												HMDB0003357	HMDB0001539	HMDB0000161	HMDB0000510	HMDB0000517	HMDB0000168	HMDB0000191	HMDB0000904	HMDB0000641	HMDB0000148	HMDB0000123	HMDB0000177	HMDB0000172	HMDB0000684	HMDB0000687	HMDB0000182	HMDB0000696	HMDB0000214	HMDB0000159	HMDB0000162	HMDB0000187	HMDB0000259
KEGG ID																												C00437	C03626	C09885	C00956	C00062	C00152	C00049	C00327	C00064	C00025	C00037	C00135	C00407	C00328	C00123	C00047	C00073	C00077	C00079	C00148	C00065	C00780
[truncated: 405 more columns]

## Sheet: Legend
Sex	Definition
1	male
2	female
Menopause	Definition
1	pre
2	post
Level of identification	Definition according to MSI	Own definition
1	identified compound	targeted methods or safely identified based on spiking or matching with own in-house spectral library
2	putatively annotated compound	probably identified by comparison with public or commercial external libraries
3	putatively annotated compound class	Tentatively identified based on compound class-specific fragments and/or modest hit in in-house or external library OR NMR bucket contains signals from more than one compound
4	unknown compound	MS spectrum unspecific or NMR buckets with unspecific signals or overlapped peaks
Other Abbreviations
CV	coefficient of variation
NA	not available
n.d.	not detected
LOD	limit of detection
LOQ	limit of quantification
