# Supplementary material for: Sex-Specific Relationship between the Cardiorespiratory Fitness and Plasma Metabolite Patterns in Healthy Humans—Results of the KarMeN Study
Source: Metabolites. 2021 Jul 17;11(7):463. doi: 10.3390/metabo11070463 (PMC8303204; doi:10.3390/metabo11070463)
Supplement: Supplementary file 1 [file metabolites-11-00463-s001.zip › Table S2_Results of bi- and multivariate association analyses.xlsx]

## Sheet: F_adj1
Results of bi- and multivariate association analyses between the VO2peak and plasma metabolites in females (n=102)
All variables were Van der Waerden-transformed prior to analysis and adjusted for age and menopausal status.
Variable	Abbreviation	Major pathway/class	Specific pathway/class	HMDB ID	KEGG ID	PC	pv1	lo	up	RP measured	mean RP permutated	pv2
2-Keto-3-methylvaleric acid derivative	2-Keto-3-MVA der.1	Amino acid metabolism	Isoleucine, leucine and valine metabolism	HMDB0000491		0.0351419	0.725851	-0.160429	0.228058	308.2	142.33	0.98
2-Keto-3-methylvaleric acid derivative 2	2-Keto-3-MVA der.2	Amino acid metabolism	Isoleucine, leucine and valine metabolism	HMDB0000491	C03465	0.0520205	0.603581	-0.14391	0.244027	300.157	150.842	0.96
2-Keto-4-methylvaleric acid	2-Keto-4-MVA	Amino acid metabolism	Isoleucine, leucine and valine metabolism	HMDB0000695	C00233	0.132323	0.184919	-0.063794	0.318599	205.055	151.005	0.5368
2-Hydroxypyridine	2-OH-Pyr	Xenobiotics and related metabolism	Chemicals	HMDB0013751	C02502	0.0855943	0.392342	-0.110724	0.275483	266.892	175.376	0.7864
3-Indoleacetic acid	3-Ind-AA	Mammalian-microbial cometabolism	Tryptophan metabolism	HMDB0000197	C00954	0.132419	0.184596	-0.0636961	0.318687	171.681	131.41	0.5036
3-Indolelactic acid	3-Ind-Lac	Mammalian-microbial cometabolism	Tryptophan metabolism	HMDB0000671	C02043	0.0996655	0.318934	-0.0966834	0.288548	223.755	139.54	0.658
3-Hydroxy-3-methylbutyric acid	3-OH-3-MBA	Amino acid metabolism	Isoleucine, leucine and valine metabolism	HMDB0000754	C20827	0.0434501	0.664563	-0.152312	0.235931	328.314	141.858	0.9964
3-Hydroxypyridine	3-OH-Pyr	Xenobiotics and related metabolism	Chemicals			0.0731487	0.464999	-0.123077	0.26387	292.915	182.805	0.89
3-Phenylpropionic acid	3-Phe-PA	Xenobiotics and related metabolism	Chemicals	HMDB0000764	C05629	0.0941027	0.346824	-0.102243	0.283391	257.199	135.075	0.8632
4-Hydroxyphenylacetic acid	4-OH-Phe-AA	Amino acid metabolism	Phenylalanine and tyrosine metabolism	HMDB0000020	C00642	0.0270528	0.787235	-0.168308	0.220368	352.901	138.27	0.9996
4-Hydroxyphenyllactic acid	4-OH-Phe-Lac	Mammalian-microbial cometabolism	Polyphenolic compounds metabolism	HMDB0000755	C03672	0.20579	0.0379836	0.0117873	0.384863	114.487	148.927	0.246
5-Oxoproline	5-Oxopro	Cofactors and vitamins metabolism	Glutathione metabolism	HMDB0000267	C01879	-0.197911	0.0461594	-0.377843	-0.00357314	108.675	161.694	0.2052
Acetate	Acet	Carbohydrate metabolism	Glucose and pyruvate metabolism	HMDB0000042	C00033	0.259863	0.00834909	0.0688683	0.432481	102.96	142.265	0.2464
Acetoacetate derivative	Acetoacet	Lipid metabolism	Ketone body metabolism			0.188851	0.0573099	-0.00583812	0.369746	114.753	154.197	0.2204
Acetylornithine	AcOrn	Amino acid metabolism	Arginine and proline metabolism; urea cycle	HMDB0003357	C00437	0.241015	0.0146782	0.048829	0.415992	93.0101	132.958	0.23
Asymmetric Dimethylarginine	ADMA	Amino acid metabolism	Arginine and proline metabolism; urea cycle	HMDB0001539	C03626	0.161938	0.103931	-0.0335952	0.345531	134.626	135.468	0.35
Alanine	Ala	Amino acid metabolism	Alanine and aspartate metabolism	HMDB0000161	C09885	-0.115695	0.246884	-0.303344	0.0805935	206.783	156.407	0.544
alpha-Aminoadipate	alpha-AAA	Amino acid metabolism	Lysine metabolism	HMDB0000510	C00956	0.0737061	0.461595	-0.122525	0.264391	287.839	129.659	0.9468
Arabitol	Arabi	Carbohydrate metabolism	Miscellaneous (unclassified sugar acids/polyols)	HMDB0000568	C01904	0.0859479	0.390382	-0.110372	0.275813	283.714	155.036	0.912
Arginine	Arg	Amino acid metabolism	Arginine and proline metabolism; urea cycle	HMDB0000517	C00062	0.195705	0.0486934	0.00127839	0.375874	156.064	129.903	0.4508
Asparagine	Asn	Amino acid metabolism	Alanine and aspartate metabolism	HMDB0000168	C00152	0.0728508	0.466823	-0.123372	0.263591	278.563	147.425	0.9016
Aspartate	Asp	Amino acid metabolism	Alanine and aspartate metabolism	HMDB0000191	C00049	-0.167638	0.0921566	-0.35068	0.0277418	135.299	131.173	0.3668
Betaine	Bet	Amino acid metabolism	Glycine, serine and threonine metabolism	HMDB0000043	C00719	0.052438	0.600675	-0.1435	0.24442	294.312	138.761	0.9672
Decanoic acid	C10:0	Lipid metabolism	Medium-chain fatty acid metabolism	HMDB0000511	C01571	-0.0623716	0.533438	-0.253768	0.133725	337.29	146.565	0.9988
Decenoylcarnitine	C10:1-Car	Lipid metabolism	Carnitine metabolism			0.11688	0.242044	-0.0794	0.304435	214.043	154.094	0.5968
Decadienylcarnitine	C10:2-Car	Lipid metabolism	Carnitine metabolism	HMDB0006469		0.252601	0.0104256	0.0611291	0.426142	104.646	155.031	0.2036
Decanoylcarnitine	C10-Car	Lipid metabolism	Carnitine metabolism	HMDB0000651		0.0491258	0.623902	-0.146751	0.241295	282.763	168.811	0.8684
Dodecanoic acid	C12:0	Lipid metabolism	Medium-chain fatty acid metabolism	HMDB0000638	C02679	-0.00770003	0.938775	-0.201873	0.187055	323.419	134.43	0.998
Dodecanoylcarnitine	C12-Car	Lipid metabolism	Carnitine metabolism	HMDB0002250		0.132872	0.183084	-0.0632365	0.319102	188.214	161.754	0.458
Tetradecanoic acid	C14:0	Lipid metabolism	Long-chain fatty acid metabolism	HMDB0000806	C06424	-0.101189	0.311557	-0.289958	0.0951589	260.628	186.581	0.6884
cis-9-Tetradecenoic acid	C14:1	Lipid metabolism	Long-chain fatty acid metabolism	HMDB0002000	C08322	-0.190513	0.0551135	-0.371234	0.00411424	143.111	183.979	0.2264
Tetradecenoylcarnitine	C14:1-Car	Lipid metabolism	Carnitine metabolism	HMDB0013329		0.221919	0.0249818	0.0286824	0.399167	117.794	175.947	0.1964
Hydroxytetradecenoylcarnitine	C14:1-OH-Car	Lipid metabolism	Carnitine metabolism			0.234776	0.0175394	0.0422295	0.410508	143.585	156.558	0.3196
Tetradecadienylcarnitine	C14:2-Car	Lipid metabolism	Carnitine metabolism			0.267644	0.00653696	0.0771863	0.439255	85.7537	166.099	0.1332
Hydroxytetradecadienylcarnitine	C14:2-OH-Car	Lipid metabolism	Carnitine metabolism			0.172972	0.0821168	-0.0222511	0.355489	212.556	150.413	0.6088
Tetradecanoylcarnitine	C14-Car	Lipid metabolism	Carnitine metabolism	HMDB0005066		0.238636	0.0157178	0.0463099	0.413902	98.0538	156.008	0.176
Pentadecanoic acid	C15:0	Lipid metabolism	Long-chain fatty acid metabolism	HMDB0000826	C16537	-0.0433313	0.665426	-0.235819	0.152428	304.441	182.266	0.9288
Hexadecanoic acid	C16:0	Lipid metabolism	Long-chain fatty acid metabolism	HMDB0000220	C00249	-0.155894	0.11767	-0.340059	0.0397871	210.373	185.915	0.4536
cis-9-Hexadecenoic acid	C16:1 9cis	Lipid metabolism	Long-chain fatty acid metabolism	HMDB0003229	C08362	-0.318646	0.00109841	-0.483179	-0.132374	38.8351	187.071	0.0248
Hexadecanoylcarnitine	C16-Car	Lipid metabolism	Carnitine metabolism	HMDB0000222	C02990	0.132812	0.183284	-0.0632975	0.319047	229.886	154.917	0.6404
Heptadecanoic acid	C17:0	Lipid metabolism	Long-chain fatty acid metabolism	HMDB0002259		-0.00707291	0.943753	-0.201271	0.18766	310.146	172.852	0.97
14-Methylhexadecanoic acid	C17:0 anteiso	Lipid metabolism	Long-chain fatty acid metabolism	HMDB0031067		-0.0847475	0.39706	-0.274695	0.111566	262.863	189.334	0.6936
cis-10-Heptadecenoic acid	C17:1	Lipid metabolism	Long-chain fatty acid metabolism	HMDB0060038		0.207614	0.0362754	0.0136917	0.386484	91.1639	137.58	0.2068
Octadecanoic acid	C18:0	Lipid metabolism	Long-chain fatty acid metabolism	HMDB0000827	C01530	0.105486	0.291347	-0.090853	0.293931	272.109	169.74	0.8028
cis-11-Octadecenoic acid	C18:1 11cis	Lipid metabolism	Long-chain fatty acid metabolism	HMDB0240219		-0.313535	0.0013327	-0.478815	-0.126792	55.3161	166.875	0.062
trans-11-Octadecenoic acid	C18:1 11trans	Lipid metabolism	Long-chain fatty acid metabolism	HMDB0003231	C08367	-0.01489	0.881919	-0.20876	0.180106	327.454	173.656	0.99
cis-9-Octadecenoic acid	C18:1 9cis	Lipid metabolism	Long-chain fatty acid metabolism	HMDB0000207	C00712	-0.184241	0.0637796	-0.365616	0.0106137	153.861	172.15	0.298
cis-9-Octadecenoic acid	C18:1 9trans	Lipid metabolism	Long-chain fatty acid metabolism	HMDB0000573	C01712	0.019145	0.848534	-0.175985	0.212828	320.995	144.484	0.9924
Octadecenoylcarnitine	C18:1-Car	Lipid metabolism	Carnitine metabolism	HMDB0094687		0.0476839	0.634132	-0.148165	0.239934	295.837	152.058	0.9604
all-cis-9.12-Octadecadienoic acid	C18:2 9.12cis	Lipid metabolism	Long-chain fatty acid metabolism	HMDB0000673	C01595	0.237699	0.0161442	0.0453189	0.413079	76.1946	164.654	0.108
cis-9.trans-11-Octadecadienoic acid	C18:2 9cis.11trans	Lipid metabolism	Long-chain fatty acid metabolism	HMDB0003797	C04056	-0.132651	0.183821	-0.318899	0.063461	215.974	179.109	0.5036
all-cis-6.9.12-Octadecatrienoic acid	C18:3 6.9.12cis	Lipid metabolism	Long-chain fatty acid metabolism	HMDB0003073	C06426	-0.122025	0.221791	-0.309164	0.0742106	233.432	165.057	0.644
all-cis-9.12.15-Octadecatrienoic acid	C18:3 9.12.15cis	Lipid metabolism	Long-chain fatty acid metabolism	HMDB0001388	C06427	0.0227568	0.820401	-0.172481	0.216275	311.93	143.372	0.9824
Eicosanoic acid	C20:0	Lipid metabolism	Long-chain fatty acid metabolism	HMDB0002212	C06425	0.132015	0.185952	-0.0641058	0.318318	209.132	150.832	0.5692
cis-11.14-Eicosadienoic acid	C20:2 11.14cis	Lipid metabolism	Long-chain fatty acid metabolism	HMDB0005060	C16525	0.000757995	0.993967	-0.193745	0.195204	346.608	153.871	0.9988
all-cis-8.11.14-Eicosatrienoic acid	C20:3 8.11.14cis	Lipid metabolism	Long-chain fatty acid metabolism	HMDB0002925	C03242	-0.0612015	0.54116	-0.252669	0.134879	304.842	158.393	0.9684
all-cis-5.8.11.14-Eicosatetraenoic acid	C20:4 5.8.11.14cis	Lipid metabolism	Long-chain fatty acid metabolism	HMDB0001043	C00219	-0.133649	0.180517	-0.319811	0.0624494	184.008	171.653	0.3892
all cis-8.11.14.17-Eicosatetraenoic acid	C20:4 8.11.14.17cis	Lipid metabolism	Long-chain fatty acid metabolism	HMDB0002177	-	-0.0158265	0.874552	-0.209656	0.1792	346.488	144.358	1
all cis-5.8.11.14.17-Eicosapentaenoic acid	C20:5 5.8.11.14.17cis	Lipid metabolism	Long-chain fatty acid metabolism	HMDB0001999	C06428	0.0122047	0.903099	-0.182704	0.20619	345.093	169.989	1
Docosanoic acid	C22:0	Lipid metabolism	Long-chain fatty acid metabolism	HMDB0000944	C08281	0.144894	0.146222	-0.0510183	0.330068	230.032	159.459	0.654
all-cis-7.10.13.16-Docosatetraenoic acid	C22:4 7.10.13.16cis	Lipid metabolism	Long-chain fatty acid metabolism	HMDB0002226	C16527	-0.15106	0.129636	-0.335674	0.044729	190.21	164.191	0.4412
all-cis-4.7.10.13.16-Docosapentaenoic acid	C22:5 4.7.10.13.16.cis	Lipid metabolism	Long-chain fatty acid metabolism	HMDB0001976	-	-0.0687142	0.492563	-0.259718	0.127464	244.485	148.119	0.7708
all-cis-7.10.13.16.19-Docosapentaenoic acid	C22:5 7.10.13.16.19cis	Lipid metabolism	Long-chain fatty acid metabolism	HMDB0006528	C16513	0.00901763	0.928325	-0.185783	0.203136	353.887	164.873	1
all cis-4.7.10.13.16.19-Docosahexaenoic acid	C22:6 4.7.10.13.16.19cis	Lipid metabolism	Long-chain fatty acid metabolism	HMDB0002183	C06429	-0.0267603	0.789482	-0.22009	0.168592	343.714	178.787	0.9992
Tetracosanoic acid	C24:0	Lipid metabolism	Long-chain fatty acid metabolism	HMDB0002003	C08320	0.252232	0.0105422	0.0607366	0.425819	82.4355	147.854	0.1684
cis-15-Tetracosenoic acid	C24:1 15cis	Lipid metabolism	Long-chain fatty acid metabolism	HMDB0002368	C08323	-0.0587822	0.557296	-0.250395	0.137262	326.122	139.373	0.9988
Acetylcarnitine	C2-Car	Lipid metabolism	Carnitine metabolism	HMDB0000201	C02571	0.139422	0.162241	-0.0565874	0.325082	216.119	167.006	0.5616
Propionylcarnitine	C3-Car	Lipid metabolism	Carnitine metabolism	HMDB0000824	C03017	-0.0393593	0.694495	-0.232058	0.156312	327.325	147.247	0.9956
Butyrylcarnitine	C4-Car	Lipid metabolism	Carnitine metabolism	HMDB0002013	C02862	0.0869159	0.385047	-0.109408	0.276714	255.665	143.268	0.8324
Tiglylcarnitine	C5:1-Car	Lipid metabolism	Carnitine metabolism	HMDB0002366		0.207505	0.036376	0.0135775	0.386387	173.626	155.285	0.4212
Valerylcarnitine	C5-Car	Lipid metabolism	Carnitine metabolism	HMDB0013128		0.1625	0.10272	-0.0330182	0.346039	172.432	154.191	0.4116
Hexanoylcarnitine (Fumaryl-L-carnitine)	C6 (C4:1-DC)-Car	Lipid metabolism	Carnitine metabolism	HMDB0000705		0.0797426	0.425622	-0.11654	0.27003	242.238	145.471	0.7588
Octanoylcarnitine	C8-Car	Lipid metabolism	Carnitine metabolism	HMDB0000791	C02838	0.0821025	0.41201	-0.114196	0.272231	250.93	158.746	0.7488
NoNAylcarnitine	C9-Car	Lipid metabolism	Carnitine metabolism	HMDB0013288		0.155001	0.119813	-0.0407006	0.33925	187.018	149.133	0.4828
Cholate	CA	Lipid metabolism	Bile acid metabolism	HMDB0000619	C00695	-0.0133668	0.893925	-0.207303	0.18158	341.782	140.502	0.9988
Carnitine	Car	Lipid metabolism	Carnitine metabolism	HMDB0000062	C00318	-0.082414	0.410233	-0.272521	0.113886	258.383	146.623	0.8268
Chenodeoxycholate	CDCA	Lipid metabolism	Bile acid metabolism	HMDB0000518	C02528	-0.0180618	0.85701	-0.211793	0.177035	321.659	146.684	0.9888
Choline	Cho	Amino acid metabolism	Glycine, serine and threonine metabolism	HMDB0000097	C00114	0.138316	0.165631	-0.0577113	0.324074	155.407	129.84	0.4352
Citric acid	Cit	Energy metabolism	TCA cycle	HMDB0000094	C00158	0.322497	0.000947373	0.136589	0.486462	35.9072	152.353	0.0588
Citrulline	Citru	Amino acid metabolism	Arginine and proline metabolism; urea cycle	HMDB0000904	C00327	0.0839638	0.401456	-0.112346	0.273965	288.636	134.428	0.958
Cysteine	Cys	Amino acid metabolism	Cysteine, methionine and taurine metabolism	HMDB0000574	C00097	-0.0888216	0.374673	-0.278486	0.10751	235.829	172.92	0.6144
Deoxycholate	DCA	Lipid metabolism	Bile acid metabolism	HMDB0000626	C04483	-0.125652	0.208255	-0.312491	0.0705467	217.782	153.097	0.606
N,N-Dimethylglycine	DMG	Amino acid metabolism	Glycine, serine and threonine metabolism	HMDB0000092	C01026	0.0330905	0.741272	-0.16243	0.22611	308.567	145.605	0.9816
Erythritol	Erythri	Xenobiotics and related metabolism	Sugars, sugar substitutes and sugar derivatives	HMDB0002994	C16884	0.105032	0.293437	-0.0913076	0.293512	239.032	148.752	0.7292
Ethanolamine	ETA	Lipid metabolism	Glycerophospholipid metabolism	HMDB0000149	C00189	-0.122549	0.219798	-0.309645	0.0736816	186.131	167.925	0.42
Formate	For	Mammalian-microbial cometabolism	One carbon metabolism	HMDB0000142	C00058	0.0496914	0.619908	-0.146196	0.241829	335.93	133.142	0.9956
Fumaric acid	Fum	Energy metabolism	TCA cycle	HMDB0000134	C00122	-0.132618	0.18393	-0.318869	0.0634941	190.177	157.724	0.488
Glyceric acid	GA	Lipid metabolism	Glycerolipid metabolism	HMDB0000139	C00258	0.290929	0.00301241	0.102238	0.459411	55.5642	154.559	0.0872
Glycocholate	GCA	Lipid metabolism	Bile acid metabolism	HMDB0000138	C01921	0.152776	0.125285	-0.0429754	0.337232	194.909	157.125	0.4872
Glycochenodeoxycholate	GCDCA	Lipid metabolism	Bile acid metabolism	HMDB0000637	C05466	0.109762	0.272118	-0.0865609	0.297878	248.09	159.939	0.6956
Glycodeoxycholate	GDCA	Lipid metabolism	Bile acid metabolism	HMDB0000631	C05464	0.043154	0.666713	-0.152602	0.235651	310.666	161.996	0.9736
Glutamine	Gln	Amino acid metabolism	Glutamate metabolism	HMDB0000641	C00064	0.000860079	0.993155	-0.193647	0.195302	293.849	141.459	0.9532
Glutamate	Glu	Amino acid metabolism	Glutamate metabolism	HMDB0000148	C00025	-0.20474	0.0389984	-0.383928	-0.0106903	105.067	144.231	0.2176
Glucuronic acid derivative	GlucA derivative	Xenobiotics and related metabolism	Detoxification metabolism	HMDB0000127	C00191	0.00122051	0.990286	-0.1933	0.195649	325.828	146.433	0.9948
Glycine	Gly	Amino acid metabolism	Glycine, serine and threonine metabolism	HMDB0000123	C00037	0.132502	0.184318	-0.0636117	0.318763	177.846	123.215	0.5452
Glycolic acid	Glyc	Xenobiotics and related metabolism	Food or plant constituents	HMDB0000115	C03547	0.0125785	0.900147	-0.182342	0.206548	311.33	157.713	0.9856
Glycoursodeoxycholate	GUDCA	Lipid metabolism	Bile acid metabolism	HMDB0000708		-0.0233261	0.815986	-0.216817	0.171929	305.866	138.897	0.9776
Hippuric acid	Hip	Mammalian-microbial cometabolism	Polyphenolic compounds metabolism	HMDB0000714	C01586	0.204428	0.0393038	0.0103649	0.38365	119.436	137.248	0.2996
Histidine	His	Amino acid metabolism	Histidine metabolism	HMDB0000177	C00135	-0.0281398	0.778901	-0.221403	0.16725	308.304	129.633	0.9824
Isoleucine	Ile	Amino acid metabolism	Isoleucine, leucine and valine metabolism	HMDB0000172	C00407	0.00754116	0.940036	-0.187208	0.20172	303.939	144.241	0.9768
Isocitric acid	Isocit	Energy metabolism	TCA cycle	HMDB0000193	C00311	0.0172929	0.863037	-0.17778	0.211058	315.841	146.777	0.9856
Kynurenine	Kyn	Amino acid metabolism	Tryptophan metabolism	HMDB0000684	C00328	0.0171978	0.863783	-0.177872	0.210967	322.292	139.098	0.9928
Lactic acid	Lac	Carbohydrate metabolism	Glucose and pyruvate metabolism	HMDB0000186	C00243	0.0240236	0.810586	-0.171251	0.217482	339.474	147.528	0.998
Lithocholate	LCA	Lipid metabolism	Bile acid metabolism	HMDB0000761	C03990	0.0949497	0.342481	-0.101397	0.284177	256.868	134.105	0.8572
Leucine	Leu	Amino acid metabolism	Isoleucine, leucine and valine metabolism	HMDB0000687	C00123	0.00293649	0.976632	-0.191648	0.197299	313.245	153.575	0.9816
Lysine	Lys	Amino acid metabolism	Lysine metabolism	HMDB0000182	C00047	0.00694933	0.944734	-0.187779	0.201152	322.254	130.641	0.998
Lysophosphatidylcholine acyl C16:0	lysoPC a C16:0	Lipid metabolism	Glycerophospholipid metabolism	HMDB0010382		0.0545259	0.586233	-0.141449	0.246388	294.255	165.136	0.9244
Lysophosphatidylcholine acyl C16:1	lysoPC a C16:1	Lipid metabolism	Glycerophospholipid metabolism	HMDB0010383		-0.125721	0.208005	-0.312554	0.0704773	168.721	167.787	0.3608
Lysophosphatidylcholine acyl C17:0	lysoPC a C17:0	Lipid metabolism	Glycerophospholipid metabolism	HMDB0012108		0.151962	0.127334	-0.0438071	0.336493	202.584	165.453	0.4828
Lysophosphatidylcholine acyl C18:0	lysoPC a C18:0	Lipid metabolism	Glycerophospholipid metabolism	HMDB0010384		0.203825	0.0399001	0.00973567	0.383113	136.315	164.65	0.2892
Lysophosphatidylcholine acyl C18:1	lysoPC a C18:1	Lipid metabolism	Glycerophospholipid metabolism	HMDB0002815		0.182214	0.0668078	-0.0127116	0.363797	152.89	170.71	0.2968
Lysophosphatidylcholine acyl C18:2	lysoPC a C18:2	Lipid metabolism	Glycerophospholipid metabolism			0.295077	0.00260607	0.106727	0.462984	57.4253	180.528	0.0648
Lysophosphatidylcholine acyl C20:3	lysoPC a C20:3	Lipid metabolism	Glycerophospholipid metabolism	HMDB0010393		0.086156	0.389232	-0.110165	0.276006	272.363	165.418	0.8452
Lysophosphatidylcholine acyl C20:4	lysoPC a C20:4	Lipid metabolism	Glycerophospholipid metabolism	HMDB0010395		-0.00458306	0.963536	-0.198881	0.190061	298.976	172.914	0.9456
Lysophosphatidylcholine acyl C28:1	lysoPC a C28:1	Lipid metabolism	Glycerophospholipid metabolism	HMDB0029221		0.193223	0.0516805	-0.00130066	0.373657	118.282	161.46	0.22
Malic acid	MA	Energy metabolism	TCA cycle	HMDB0000156	C00149	0.212257	0.0322146	0.0185477	0.390608	96.2973	148.245	0.1936
Maltose	Malt	Xenobiotics and related metabolism	Sugars, sugar substitutes and sugar derivatives	HMDB0000163	C00208	-0.138684	0.164496	-0.32441	0.057337	167.549	136.361	0.4596
Methionine	Met	Amino acid metabolism	Cysteine, methionine and taurine metabolism	HMDB0000696	C00073	-0.0109506	0.913015	-0.204989	0.183916	314.623	150.951	0.992
myo-Inositol	myo-Ino	Carbohydrate metabolism	Inositol phosphate metabolism	HMDB0000211	C09654	0.201288	0.0424917	0.00709107	0.380855	114.476	144.599	0.256
Ornithine	Orn	Amino acid metabolism	Arginine and proline metabolism; urea cycle	HMDB0000214	C00077	-0.0544145	0.586999	-0.246283	0.141558	210.434	149.524	0.6128
Oxalic acid	Oxa	Xenobiotics and related metabolism	Food or plant constituents	HMDB0002329	C00209	0.155217	0.119293	-0.0404801	0.339445	174.218	181.485	0.3188
Phenylacetic acid	PAA	Amino acid metabolism	Phenylalanine and tyrosine metabolism	HMDB0000209	C07086	0.121397	0.2242	-0.0748453	0.308586	288.472	130.292	0.9408
Phosphatidylcholine diacyl C28:1	PC aa C28:1	Lipid metabolism	Glycerophospholipid metabolism			0.308678	0.00159659	0.121496	0.474659	58.6424	158.015	0.0968
Phosphatidylcholine diacyl C30:0	PC aa C30:0	Lipid metabolism	Glycerophospholipid metabolism	HMDB0011203		0.159999	0.108194	-0.0355831	0.343777	188.662	180.42	0.388
Phosphatidylcholine diacyl C30:2	PC aa C30:2	Lipid metabolism	Glycerophospholipid metabolism			0.19942	0.0444892	0.00514453	0.379189	155.385	146.62	0.374
Phosphatidylcholine diacyl C32:0	PC aa C32:0	Lipid metabolism	Glycerophospholipid metabolism	HMDB0000564		0.217056	0.0284272	0.0235767	0.394863	125.935	169.294	0.1996
Phosphatidylcholine diacyl C32:1	PC aa C32:1	Lipid metabolism	Glycerophospholipid metabolism	HMDB0007897		-0.0778596	0.436667	-0.268272	0.118408	279.699	179.372	0.8216
Phosphatidylcholine diacyl C32:2	PC aa C32:2	Lipid metabolism	Glycerophospholipid metabolism	HMDB0008002		0.201714	0.0420472	0.00753467	0.381234	119.348	170.051	0.2204
Phosphatidylcholine diacyl C32:3	PC aa C32:3	Lipid metabolism	Glycerophospholipid metabolism			0.21388	0.0308887	0.0202472	0.392048	117.572	163.279	0.2152
Phosphatidylcholine diacyl C34:1	PC aa C34:1	Lipid metabolism	Glycerophospholipid metabolism	HMDB0007879		0.0751666	0.452742	-0.121078	0.265757	310.394	169.381	0.9764
Phosphatidylcholine diacyl C34:2	PC aa C34:2	Lipid metabolism	Glycerophospholipid metabolism	HMDB0007880		0.379458	8.37986e-05	0.199722	0.53449	17.8602	176.413	0.0064
Phosphatidylcholine diacyl C34:3	PC aa C34:3	Lipid metabolism	Glycerophospholipid metabolism	HMDB0007882		0.204338	0.0393924	0.0102709	0.38357	103.111	168.005	0.1648
Phosphatidylcholine diacyl C34:4	PC aa C34:4	Lipid metabolism	Glycerophospholipid metabolism	HMDB0007884		0.0482699	0.629966	-0.14759	0.240487	314.659	168.57	0.9736
Phosphatidylcholine diacyl C36:0	PC aa C36:0	Lipid metabolism	Glycerophospholipid metabolism	HMDB0007886		0.21601	0.029219	0.0224795	0.393936	142.584	171.778	0.26
Phosphatidylcholine diacyl C36:1	PC aa C36:1	Lipid metabolism	Glycerophospholipid metabolism	HMDB0007887		0.135823	0.173463	-0.0602428	0.321798	237.032	172.53	0.6408
Phosphatidylcholine diacyl C36:2	PC aa C36:2	Lipid metabolism	Glycerophospholipid metabolism	HMDB0000593		0.36659	0.000150912	0.185328	0.523727	27.029	172.945	0.0216
Phosphatidylcholine diacyl C36:3	PC aa C36:3	Lipid metabolism	Glycerophospholipid metabolism	HMDB0007981		0.247292	0.0122178	0.055485	0.421496	77.6952	168.657	0.112
Phosphatidylcholine diacyl C36:4	PC aa C36:4	Lipid metabolism	Glycerophospholipid metabolism	HMDB0007982		-0.0146494	0.883814	-0.20853	0.180339	349.378	175.232	0.9984
Phosphatidylcholine diacyl C36:5	PC aa C36:5	Lipid metabolism	Glycerophospholipid metabolism	HMDB0007984		0.029349	0.76966	-0.166074	0.222554	324.994	168.998	0.99
Phosphatidylcholine diacyl C36:6	PC aa C36:6	Lipid metabolism	Glycerophospholipid metabolism	HMDB0008657		0.0895778	0.370603	-0.106757	0.279189	264.708	169.354	0.7432
Phosphatidylcholine diacyl C38:0	PC aa C38:0	Lipid metabolism	Glycerophospholipid metabolism	HMDB0007985		0.197552	0.046564	0.0031997	0.377523	174.065	180.804	0.324
Phosphatidylcholine diacyl C38:1	PC aa C38:1	Lipid metabolism	Glycerophospholipid metabolism	HMDB0008269		0.174846	0.0788054	-0.0203199	0.357176	171.002	154.888	0.4288
Phosphatidylcholine diacyl C38:3	PC aa C38:3	Lipid metabolism	Glycerophospholipid metabolism	HMDB0008271		-0.0318069	0.750974	-0.224891	0.16368	311.242	161.245	0.9736
Phosphatidylcholine diacyl C38:4	PC aa C38:4	Lipid metabolism	Glycerophospholipid metabolism	HMDB0008145		-0.051018	0.610585	-0.243081	0.144894	272.74	171.279	0.8284
Phosphatidylcholine diacyl C38:5	PC aa C38:5	Lipid metabolism	Glycerophospholipid metabolism	HMDB0008306		0.0368738	0.712916	-0.158739	0.229701	300.249	169.579	0.9532
Phosphatidylcholine diacyl C38:6	PC aa C38:6	Lipid metabolism	Glycerophospholipid metabolism	HMDB0008147		0.0092338	0.926611	-0.185574	0.203344	345.094	179.05	0.9976
Phosphatidylcholine diacyl C40:2	PC aa C40:2	Lipid metabolism	Glycerophospholipid metabolism	HMDB0008308		0.359376	0.000207657	0.177292	0.517671	28.7678	163.1	0.0244
Phosphatidylcholine diacyl C40:3	PC aa C40:3	Lipid metabolism	Glycerophospholipid metabolism	HMDB0008119		0.352917	0.000274601	0.170118	0.512235	25.0864	162.632	0.0204
Phosphatidylcholine diacyl C40:4	PC aa C40:4	Lipid metabolism	Glycerophospholipid metabolism	HMDB0008536		0.0782037	0.434637	-0.118067	0.268594	322.355	169.246	0.9884
Phosphatidylcholine diacyl C40:5	PC aa C40:5	Lipid metabolism	Glycerophospholipid metabolism			0.0295295	0.768283	-0.165898	0.222725	334.62	156.856	0.9968
Phosphatidylcholine diacyl C40:6	PC aa C40:6	Lipid metabolism	Glycerophospholipid metabolism	HMDB0008121		-0.00927825	0.926259	-0.203386	0.185531	325.405	172.931	0.9928
Phosphatidylcholine diacyl C42:0	PC aa C42:0	Lipid metabolism	Glycerophospholipid metabolism	HMDB0008537		0.353191	0.000271401	0.170421	0.512466	31.5155	174.84	0.0248
Phosphatidylcholine diacyl C42:1	PC aa C42:1	Lipid metabolism	Glycerophospholipid metabolism	HMDB0008091		0.324978	0.00086035	0.139308	0.488575	51.837	167.522	0.0488
Phosphatidylcholine diacyl C42:2	PC aa C42:2	Lipid metabolism	Glycerophospholipid metabolism	HMDB0008092		0.398558	3.34084e-05	0.221231	0.550374	17.0379	165.386	0.0116
Phosphatidylcholine diacyl C42:4	PC aa C42:4	Lipid metabolism	Glycerophospholipid metabolism	HMDB0008191		0.346022	0.000367643	0.162481	0.506419	42.3055	159.91	0.048
Phosphatidylcholine diacyl C42:5	PC aa C42:5	Lipid metabolism	Glycerophospholipid metabolism	HMDB0008415		0.272411	0.00560735	0.0822961	0.443396	84.2568	156.737	0.1436
Phosphatidylcholine diacyl C42:6	PC aa C42:6	Lipid metabolism	Glycerophospholipid metabolism	HMDB0008607		0.239755	0.015221	0.0474948	0.414885	117.687	167.737	0.1852
Phosphatidylcholine acyl-alkyl C30:0	PC ae C30:0	Lipid metabolism	Glycerophospholipid metabolism	HMDB0013341		0.269942	0.006073	0.0796485	0.441253	89.2745	176.23	0.1164
Phosphatidylcholine acyl-alkyl C30:1	PC ae C30:1	Lipid metabolism	Glycerophospholipid metabolism	HMDB0013402		0.0821101	0.411967	-0.114188	0.272238	269.342	123.945	0.9244
Phosphatidylcholine acyl-alkyl C32:1	PC ae C32:1	Lipid metabolism	Glycerophospholipid metabolism	HMDB0013404		0.288966	0.00322379	0.100117	0.457718	72.7564	178.761	0.0748
Phosphatidylcholine acyl-alkyl C32:2	PC ae C32:2	Lipid metabolism	Glycerophospholipid metabolism	HMDB0013411		0.272	0.00568253	0.0818555	0.44304	78.4612	173.026	0.0908
Phosphatidylcholine acyl-alkyl C34:0	PC ae C34:0	Lipid metabolism	Glycerophospholipid metabolism	HMDB0013405		0.225128	0.0229092	0.0320564	0.402002	103.667	177.789	0.1528
Phosphatidylcholine acyl-alkyl C34:1	PC ae C34:1	Lipid metabolism	Glycerophospholipid metabolism	HMDB0013412		0.236015	0.0169359	0.0435382	0.411598	124.492	188.475	0.1664
Phosphatidylcholine acyl-alkyl C34:2	PC ae C34:2	Lipid metabolism	Glycerophospholipid metabolism	HMDB0011151		0.400684	3.00511e-05	0.223636	0.552135	19.1247	168.762	0.0108
Phosphatidylcholine acyl-alkyl C34:3	PC ae C34:3	Lipid metabolism	Glycerophospholipid metabolism	HMDB0013413		0.468486	6.84468e-07	0.301479	0.607603	4.04187	169.811	0.0004
Phosphatidylcholine acyl-alkyl C36:0	PC ae C36:0	Lipid metabolism	Glycerophospholipid metabolism	HMDB0013406		0.221285	0.0254101	0.0280157	0.398606	124.151	154.442	0.2656
Phosphatidylcholine acyl-alkyl C36:1	PC ae C36:1	Lipid metabolism	Glycerophospholipid metabolism	HMDB0013414		0.184486	0.0634224	-0.0103608	0.365835	161.049	178.439	0.2944
Phosphatidylcholine acyl-alkyl C36:2	PC ae C36:2	Lipid metabolism	Glycerophospholipid metabolism	HMDB0013418		0.371782	0.000119377	0.191126	0.528076	27.298	180.218	0.0168
Phosphatidylcholine acyl-alkyl C36:3	PC ae C36:3	Lipid metabolism	Glycerophospholipid metabolism	HMDB0013425		0.356315	0.000237229	0.17389	0.515097	31.1424	167.311	0.0216
Phosphatidylcholine acyl-alkyl C36:4	PC ae C36:4	Lipid metabolism	Glycerophospholipid metabolism	HMDB0013407		0.0648558	0.51723	-0.131275	0.256101	289.42	166.747	0.9076
Phosphatidylcholine acyl-alkyl C36:5	PC ae C36:5	Lipid metabolism	Glycerophospholipid metabolism	HMDB0013415		0.113049	0.257928	-0.083256	0.300909	233.95	173.174	0.6076
Phosphatidylcholine acyl-alkyl C38:0	PC ae C38:0	Lipid metabolism	Glycerophospholipid metabolism	HMDB0013408		0.172054	0.0837804	-0.0231974	0.354662	174.491	175.339	0.3336
Phosphatidylcholine acyl-alkyl C38:1	PC ae C38:1	Lipid metabolism	Glycerophospholipid metabolism	HMDB0013416		0.0938412	0.348172	-0.102504	0.283149	282.873	133.131	0.9272
Phosphatidylcholine acyl-alkyl C38:2	PC ae C38:2	Lipid metabolism	Glycerophospholipid metabolism	HMDB0013431		0.301995	0.0020371	0.114229	0.468929	62.6559	170.293	0.0804
Phosphatidylcholine acyl-alkyl C38:3	PC ae C38:3	Lipid metabolism	Glycerophospholipid metabolism	HMDB0013439		0.176411	0.0761216	-0.0187053	0.358584	174.735	176.473	0.3344
Phosphatidylcholine acyl-alkyl C38:4	PC ae C38:4	Lipid metabolism	Glycerophospholipid metabolism	HMDB0013420		0.1544	0.121273	-0.0413154	0.338705	200.969	175.216	0.4416
Phosphatidylcholine acyl-alkyl C38:5	PC ae C38:5	Lipid metabolism	Glycerophospholipid metabolism	HMDB0013432		0.132952	0.182818	-0.0631554	0.319175	223.707	178.581	0.5404
Phosphatidylcholine acyl-alkyl C38:6	PC ae C38:6	Lipid metabolism	Glycerophospholipid metabolism	HMDB0013409		0.0875904	0.381355	-0.108737	0.277341	254.777	188.013	0.6444
Phosphatidylcholine acyl-alkyl C40:1	PC ae C40:1	Lipid metabolism	Glycerophospholipid metabolism	HMDB0013433		0.259499	0.00844371	0.0684801	0.432164	94.62	172.742	0.144
Phosphatidylcholine acyl-alkyl C40:2	PC ae C40:2	Lipid metabolism	Glycerophospholipid metabolism	HMDB0013437		0.135315	0.175093	-0.0607586	0.321334	229.971	165.497	0.63
Phosphatidylcholine acyl-alkyl C40:3	PC ae C40:3	Lipid metabolism	Glycerophospholipid metabolism	HMDB0013445		0.374602	0.000104933	0.194281	0.530434	30.3555	175.15	0.0236
Phosphatidylcholine acyl-alkyl C40:4	PC ae C40:4	Lipid metabolism	Glycerophospholipid metabolism	HMDB0013442		0.290282	0.00308063	0.101539	0.458853	68.9068	177.296	0.0736
Phosphatidylcholine acyl-alkyl C40:5	PC ae C40:5	Lipid metabolism	Glycerophospholipid metabolism	HMDB0013444		0.313643	0.00132735	0.126909	0.478906	56.7635	187.153	0.0416
Phosphatidylcholine acyl-alkyl C40:6	PC ae C40:6	Lipid metabolism	Glycerophospholipid metabolism	HMDB0013422		0.207396	0.0364757	0.0134646	0.386291	143.698	188.552	0.2064
Phosphatidylcholine acyl-alkyl C42:0	PC ae C42:0	Lipid metabolism	Glycerophospholipid metabolism	HMDB0013423		0.206716	0.0371086	0.0127535	0.385686	155.876	158.917	0.3496
Phosphatidylcholine acyl-alkyl C42:1	PC ae C42:1	Lipid metabolism	Glycerophospholipid metabolism	HMDB0013434		0.338089	0.000510132	0.153721	0.499708	37.2628	157.622	0.048
Phosphatidylcholine acyl-alkyl C42:2	PC ae C42:2	Lipid metabolism	Glycerophospholipid metabolism	HMDB0013438		0.415432	1.4128e-05	0.240378	0.564315	14.1469	176.33	0.0072
Phosphatidylcholine acyl-alkyl C42:3	PC ae C42:3	Lipid metabolism	Glycerophospholipid metabolism	HMDB0013458		0.427991	7.22022e-06	0.254717	0.574637	12.1829	170.599	0.0036
Phosphatidylcholine acyl-alkyl C42:4	PC ae C42:4	Lipid metabolism	Glycerophospholipid metabolism	HMDB0013448		0.455316	1.52276e-06	0.286182	0.596934	8.86125	169.49	0.0012
Phosphatidylcholine acyl-alkyl C42:5	PC ae C42:5	Lipid metabolism	Glycerophospholipid metabolism	HMDB0013451		0.356555	0.000234781	0.174156	0.515299	38.3393	174.852	0.0268
Phosphatidylcholine acyl-alkyl C44:3	PC ae C44:3	Lipid metabolism	Glycerophospholipid metabolism	HMDB0013449		0.470559	6.01687e-07	0.303894	0.609277	4.57234	153.271	0.0016
Phosphatidylcholine acyl-alkyl C44:4	PC ae C44:4	Lipid metabolism	Glycerophospholipid metabolism	HMDB0013453		0.35204	0.000285085	0.169146	0.511497	32.0093	160.227	0.0288
Phosphatidylcholine acyl-alkyl C44:5	PC ae C44:5	Lipid metabolism	Glycerophospholipid metabolism	HMDB0013456		0.327021	0.000794264	0.141548	0.490313	55.9914	161.789	0.074
Phosphatidylcholine acyl-alkyl C44:6	PC ae C44:6	Lipid metabolism	Glycerophospholipid metabolism	HMDB0013450		0.366021	0.000154801	0.184693	0.52325	32.946	172.802	0.0304
p-Cresol	p-Cre	Mammalian-microbial cometabolism	Phenylalanine and tyrosine metabolism	HMDB0001858	C01468	0.151216	0.129236	-0.0445698	0.335815	182.797	127.687	0.5456
Phenylalanine	Phe	Amino acid metabolism	Phenylalanine and tyrosine metabolism	HMDB0000159	C00079	0.00924003	0.926562	-0.185568	0.20335	333.466	145.477	0.9968
Proline	Pro	Amino acid metabolism	Arginine and proline metabolism; urea cycle	HMDB0000162	C00148	-0.169959	0.0876752	-0.352773	0.0253544	113.692	136.839	0.2988
Probably 4-deoxythreonic acid	Probably 4-DTA	Amino acid metabolism	Glycine, serine and threonine metabolism	HMDB0002453	-	0.0108689	0.913662	-0.183995	0.204911	329.049	134.668	0.994
Pseudouridine	Pse	Nucleotide metabolism	Pyrimidine metabolism	HMDB0000767	C02067	0.048556	0.627936	-0.14731	0.240757	272.328	149.466	0.8748
Sarcosine	Sar	Amino acid metabolism	Glycine, serine and threonine metabolism	HMDB0000271	C00213	0.142703	0.152488	-0.05325	0.328073	189.188	137.91	0.5236
Serine	Ser	Amino acid metabolism	Glycine, serine and threonine metabolism	HMDB0000187	C00065	-0.115466	0.247826	-0.303134	0.080824	168.82	144.936	0.432
Serotonin	Sero	Amino acid metabolism	Tryptophan metabolism	HMDB0000259	C00780	0.0296909	0.767053	-0.165741	0.222879	323.889	127.175	0.9976
Hydroxysphingomyelin C14:1	SM (OH) C14:1	Lipid metabolism	Sphingolipid metabolism			0.162767	0.102149	-0.0327447	0.34628	170.078	162.63	0.3768
Hydroxysphingomyelin C16:1	SM (OH) C16:1	Lipid metabolism	Sphingolipid metabolism	HMDB0029216		0.0592331	0.554271	-0.136818	0.250819	303.956	169.481	0.9496
Hydroxysphingomyelin C22:1	SM (OH) C22:1	Lipid metabolism	Sphingolipid metabolism			0.154974	0.11988	-0.0407288	0.339225	176.929	163.654	0.3908
Hydroxysphingomyelin C22:2	SM (OH) C22:2	Lipid metabolism	Sphingolipid metabolism			0.132652	0.183818	-0.0634599	0.3189	205.166	165.705	0.518
Hydroxysphingomyelin C24:1	SM (OH) C24:1	Lipid metabolism	Sphingolipid metabolism			0.216208	0.029068	0.0226867	0.394111	110.428	156.156	0.2368
Sphingomyelin C16:0	SM C16:0	Lipid metabolism	Sphingolipid metabolism			0.305523	0.00179244	0.118063	0.471956	58.4543	173.388	0.0652
Sphingomyelin C16:1	SM C16:1	Lipid metabolism	Sphingolipid metabolism			0.0711081	0.477577	-0.125097	0.26196	282.342	159.748	0.9108
Sphingomyelin C18:0	SM C18:0	Lipid metabolism	Sphingolipid metabolism			-0.136892	0.170074	-0.322774	0.0591583	165.181	162.222	0.3564
Sphingomyelin C18:1	SM C18:1	Lipid metabolism	Sphingolipid metabolism			-0.183638	0.0646693	-0.365075	0.0112385	110.667	166.854	0.1892
Sphingomyelin C20:2	SM C20:2	Lipid metabolism	Sphingolipid metabolism			0.141642	0.155593	-0.0543299	0.327106	248.299	166.133	0.7036
Sphingomyelin C22:3	SM C22:3	Lipid metabolism	Sphingolipid metabolism			0.156843	0.115425	-0.0388163	0.340919	208.769	158.9	0.5372
Sphingomyelin C24:0	SM C24:0	Lipid metabolism	Sphingolipid metabolism			0.159109	0.110198	-0.0364956	0.342971	182.977	160.035	0.4344
Sphingomyelin C24:1	SM C24:1	Lipid metabolism	Sphingolipid metabolism	HMDB0012107		0.0329615	0.742245	-0.162555	0.225988	275.391	167.72	0.836
Sphingomyelin C26:0	SM C26:0	Lipid metabolism	Sphingolipid metabolism			0.21835	0.0274734	0.024934	0.396009	133.905	141.144	0.3408
Sphingomyelin C26:1	SM C26:1	Lipid metabolism	Sphingolipid metabolism	HMDB0013461		0.0637539	0.524389	-0.132362	0.255066	266.236	156.508	0.856
S-Methylcysteine	S-Met-Cys	Xenobiotics and related metabolism	Food or plant constituents	HMDB0002108	C22040	-0.0454659	0.650003	-0.237838	0.150338	335.529	129.236	0.9976
Spermidine	Spe	Amino acid metabolism	Arginine and proline metabolism; urea cycle	HMDB0001257	C00315	-0.182942	0.0657076	-0.36445	0.0119587	126.007	144.239	0.302
Succinic acid	Suc	Energy metabolism	TCA cycle	HMDB0000254	C00042	0.237399	0.0162828	0.0450017	0.412815	89.7908	149.558	0.1844
Threonic acid	TA	Xenobiotics and related metabolism	Sugars, sugar substitutes and sugar derivatives	HMDB0000943	C01620	0.216725	0.028676	0.023229	0.39457	121.784	141.904	0.2832
Tartaric acid	TarA	Xenobiotics and related metabolism	Food or plant constituents	HMDB0000956	C00898	0.197968	0.0460944	0.00363341	0.377894	149.209	119.634	0.458
Taurine	Tau	Amino acid metabolism	Cysteine, methionine and taurine metabolism	HMDB0000251	C00245	-0.02283	0.819833	-0.216344	0.17241	326.555	124.213	0.9956
Taurocholate	TCA	Lipid metabolism	Bile acid metabolism	HMDB0000036	C05122	0.197776	0.0463113	0.00343266	0.377722	90.5956	142.668	0.2004
Taurochenodeoxycholate	TCDCA	Lipid metabolism	Bile acid metabolism	HMDB0000951	C05465	0.0914887	0.360443	-0.104852	0.280965	245.638	154.683	0.7188
Taurodeoxycholate	TDCA	Lipid metabolism	Bile acid metabolism	HMDB0000896	C05463	0.0185133	0.853475	-0.176597	0.212224	294.804	153.84	0.9448
Threonine	Thr	Amino acid metabolism	Glycine, serine and threonine metabolism	HMDB0000167	C00188	-0.0747838	0.455053	-0.265399	0.121458	198.03	142.517	0.5572
Threitol	Threi	Xenobiotics and related metabolism	Sugars, sugar substitutes and sugar derivatives	HMDB0004136	C16884	0.0889825	0.373805	-0.10735	0.278636	295.22	140.94	0.948
Trimethylamine N-oxide	TMAO	Mammalian-microbial cometabolism	Trimethylamines metabolism	HMDB0000925	C01104	0.0570793	0.568791	-0.138938	0.248793	311.231	132.707	0.9908
trans-4-Hydroxyproline	trans-4-OH-Pro	Amino acid metabolism	Arginine and proline metabolism; urea cycle	HMDB0000725	C01157	-0.129834	0.19339	-0.316322	0.0663149	195.933	152.749	0.4964
Tryptophan	Trp	Amino acid metabolism	Tryptophan metabolism	HMDB0000929	C00078	-0.0515937	0.606559	-0.243624	0.144329	295.979	141.046	0.9644
Tyrosine	Tyr	Amino acid metabolism	Phenylalanine and tyrosine metabolism	HMDB0000158	C00082	-0.132136	0.185544	-0.318428	0.0639828	156.773	154.81	0.3588
Unknown (2.2-Dihydroxyacetic acid or similar)	U(2.2-Di-OH-AA or similar)					0.121055	0.225516	-0.0751902	0.308272	251.588	153.512	0.7844
Unknown (Alloxanic acid or similar)	U(Allox A or similar)					0.133191	0.182028	-0.0629137	0.319393	194.774	168.867	0.4276
Unknown (Amine 1)	U(Amine 1)					0.0691762	0.489652	-0.127007	0.260151	258.129	161.042	0.784
Unknown (Amine 2)	U(Amine 2)					0.00623464	0.95041	-0.188469	0.200466	336.75	147.017	0.998
Unknown (C6 sugar alcohol)	U(C6 sugar alcohol)					-0.012773	0.898611	-0.206734	0.182154	339.558	128.058	0.9944
Unknown (Disaccharide-like)	U(Disaccharide-like)					0.0793838	0.427714	-0.116896	0.269695	270.286	139.619	0.8856
Unknown (Glycerol-1-phosphate or similar)	U(Glycerol-1P or similar)					0.120535	0.227531	-0.0757151	0.307795	231.674	139.021	0.7316
Unknown (Glycoside 1)	U(Glycoside 1)					-0.192072	0.053117	-0.372628	0.00249652	118.294	191.532	0.1416
Unknown (Glycoside 2)	U(Glycoside 2)					-0.166984	0.0934501	-0.35009	0.0284134	150.091	193.239	0.216
Unknown (Probably Erythronic acid)	U(Probably EA)					0.176859	0.0753681	-0.0182436	0.358986	126.34	149.11	0.292
Unknown (Similar to 2-Ethyl-3-hydroxypropionic acid)	U(Similar to 2-Ethyl-3-OH-PA)					0.179403	0.0711963	-0.0156163	0.361274	128.624	140.202	0.3148
Unknown (Similar to 2-Aminoisobutyric acid)	U(Similar to AIB)					-0.0249855	0.803152	-0.218399	0.170317	323.437	150.969	0.9932
Unknown (Similar to Aminomalonic acid)	U(Similar to Ama)					0.220413	0.0260089	0.0270996	0.397835	97.5679	158.836	0.1668
Unknown (Similar to Ethanolamine)	U(Similar to ETA)					0.167522	0.092385	-0.0278609	0.350575	126.544	174.311	0.2144
Unknown (Similar to Mimosine 1)	U(Similar to Mim 1)					-0.0175749	0.860825	-0.211328	0.177507	333.057	153.059	0.9964
Unknown (Similar to Mimosine 2)	U(Similar to Mim 2)					0.0695728	0.48716	-0.126615	0.260523	278.648	172.186	0.8484
Unknown (Similar to N-Acetylserine)	U(Similar to N-Ace-Ser)					0.142299	0.153663	-0.0536605	0.327705	174.191	160.74	0.3912
Unknown (Similar to N-Formylglycine)	U(Similar to N-Form-Gly)					0.0673763	0.501045	-0.128786	0.258465	303.206	185.842	0.9324
Unknown (Similar to Uracil)	U(Similar to Ura)					0.0916635	0.359522	-0.104677	0.281127	251.431	167.526	0.7436
Unknown (Sugar or sugar-like (C6-C7) 1)	U(Sugar-like (C6-C7) 1)					-0.243068	0.0138298	-0.417794	-0.0510046	74.9232	178.641	0.0828
Unknown (Sugar or sugar-like (C6-C7) 2)	U(Sugar-like (C6-C7) 2)					-0.222017	0.0249165	-0.399254	-0.028785	87.9365	167.587	0.1468
Unknown (Sugar or sugar-like 1)	U(Sugar-like 1)					-0.12136	0.224342	-0.308552	0.0748827	230.388	169.46	0.6108
Unknown (Sugar or sugar-like 2)	U(Sugar-like 2)					-0.00466855	0.962857	-0.198963	0.189979	308.22	164.573	0.9624
Unknown (Sugar or sugar-like 3)	U(Sugar-like 3)					0.16603	0.0953658	-0.0293944	0.349228	124.453	131.253	0.328
Unknown (Sugar or sugar-like 4)	U(Sugar-like 4)					-0.22753	0.0214554	-0.404123	-0.0345855	86.0403	163.938	0.1368
Unknown 0.731	U0.731					-0.236055	0.0169165	-0.411633	-0.0435809	106.55	183.787	0.1404
Unknown 0.878	U0.878					0.319398	0.00106732	0.133196	0.48382	31.6408	178.958	0.0204
Unknown 0.928	U0.928					-0.229304	0.020433	-0.405688	-0.0364552	110.315	198.951	0.1228
Unknown 0.936	U0.936					-0.12182	0.222577	-0.308975	0.0744181	257.677	179.924	0.7112
Unknown 0130	U0130					0.0646118	0.518811	-0.131516	0.255872	252.786	147.621	0.792
Unknown 0132	U0132					0.0808666	0.419107	-0.115424	0.271078	267.471	146.995	0.848
Unknown 0169	U0169					0.00909212	0.927734	-0.185711	0.203208	300.338	152.498	0.9608
Unknown 0236	U0236					-0.0179536	0.857857	-0.211689	0.17714	336.836	173.366	1
Unknown 0262	U0262					0.0658342	0.510916	-0.130309	0.257018	255.898	155.677	0.7816
Unknown 0273	U0273					0.0796597	0.426105	-0.116622	0.269953	278.065	151.145	0.9016
Unknown 0279	U0279					0.120652	0.227077	-0.0755971	0.307902	195.043	179.754	0.4052
Unknown 0359	U0359					-0.0642703	0.521028	-0.255551	0.131853	259.14	144.822	0.8192
Unknown 0378	U0378					0.0966783	0.333726	-0.0996706	0.28578	265.162	132.159	0.882
Unknown 0406	U0406					0.180456	0.069526	-0.0145287	0.362219	131.29	172.998	0.21
Unknown 0521	U0521					-0.0644925	0.519585	-0.25576	0.131633	291.424	130.386	0.9536
Unknown 0586	U0586					0.0311124	0.75624	-0.164357	0.224231	347.122	143.668	1
Unknown 0596	U0596					0.21604	0.0291957	0.0225114	0.393963	159.432	137.897	0.4136
Unknown 0614	U0614					0.0982045	0.326115	-0.0981448	0.287194	242.481	147.649	0.7536
Unknown 0635	U0635					0.157689	0.11345	-0.0379495	0.341686	155.806	158.314	0.3336
Unknown 0666	U0666					0.193431	0.0514247	-0.00108474	0.373843	140.482	148.912	0.3248
Unknown 0680	U0680					0.0948894	0.34279	-0.101458	0.284121	295.754	136.564	0.9508
Unknown 0735	U0735					-0.0383239	0.702148	-0.231077	0.157324	313.599	153.694	0.9892
Unknown 0757	U0757					0.183397	0.0650267	-0.0114875	0.364859	128.04	154.716	0.2736
Unknown 0811	U0811					0.162997	0.101659	-0.0325088	0.346488	205.864	132.506	0.6376
Unknown 0827	U0827					0.162569	0.102571	-0.0329471	0.346102	144.096	166.305	0.2756
Unknown 0856	U0856					0.23564	0.0171167	0.0431419	0.411268	90.4278	148.711	0.1804
Unknown 0882	U0882					0.140339	0.15947	-0.0556551	0.325919	212.055	151.348	0.5992
Unknown 0888	U0888					0.0712616	0.476624	-0.124945	0.262104	292.425	177.766	0.9076
Unknown 0896	U0896					0.0749622	0.453975	-0.121281	0.265566	263.873	166.165	0.7604
Unknown 0930	U0930					0.00571662	0.954526	-0.188968	0.199969	273.069	151.953	0.8792
Unknown 0941	U0941					-0.11858	0.235214	-0.305999	0.0776862	187.012	167.767	0.4428
Unknown 0943	U0943					0.0921752	0.356834	-0.104167	0.281602	243.205	167.244	0.6872
Unknown 0961	U0961					0.0281843	0.77856	-0.167207	0.221445	334.738	167.547	0.9972
Unknown 0971	U0971					0.160161	0.107832	-0.0354166	0.343924	124.092	148.842	0.256
Unknown 0975	U0975					-0.171019	0.0856865	-0.353729	0.024263	134.76	171.247	0.2292
Unknown 0978	U0978					-0.154441	0.121174	-0.338742	0.0412738	145.062	176.019	0.2588
Unknown 0992	U0992					-0.0344364	0.731142	-0.227388	0.161117	255.676	142.181	0.8248
Unknown 1.088	U1.088					0.027272	0.785553	-0.168094	0.220577	349.16	159.118	0.9984
Unknown 1.100	U1.100					-0.0888522	0.374507	-0.278515	0.10748	270.844	162.785	0.8508
Unknown 1.100	U1.100					0.0529313	0.597248	-0.143016	0.244885	296.065	158.835	0.9636
Unknown 1.111	U1.111					-0.0978095	0.328074	-0.286828	0.0985398	272.452	161.001	0.8544
Unknown 1.148	U1.148					-0.133319	0.181605	-0.31951	0.0627839	214.063	174.333	0.5104
Unknown 1.156	U1.156					-0.250705	0.0110372	-0.424484	-0.0591124	94.108	160.83	0.1648
Unknown 1.159	U1.159					-0.152533	0.125896	-0.337011	0.0432243	190.188	162.054	0.486
Unknown 1.166	U1.166					-0.240272	0.0149963	-0.415339	-0.0480421	99.5065	171.838	0.1552
Unknown 1.170	U1.170					-0.173656	0.080895	-0.356105	0.0215462	160.269	176.744	0.31
Unknown 1.187	U1.187					-0.301001	0.00211124	-0.468076	-0.11315	40.0687	161.873	0.0372
Unknown 1.192	U1.192					-0.328013	0.000763864	-0.491157	-0.142637	44.7364	176.166	0.0348
Unknown 1.197	U1.197					-0.278286	0.00462455	-0.448489	-0.0886067	63.858	157.842	0.1016
Unknown 1.204	U1.204					-0.293415	0.00276253	-0.461553	-0.104928	56.3171	162.059	0.0736
Unknown 1.226	U1.226					-0.125014	0.210593	-0.311906	0.0711916	204.784	176.617	0.4396
Unknown 1.266	U1.266					0.0834848	0.404156	-0.112822	0.273519	218.919	172.964	0.5436
Unknown 1.269	U1.269					0.117034	0.241419	-0.0792446	0.304577	199.803	174.606	0.4532
Unknown 1.311	U1.311					-0.240491	0.0149021	-0.415531	-0.0482735	101.8	199.672	0.1104
Unknown 1.338	U1.338					-0.262673	0.00764912	-0.43493	-0.0718693	78.8896	198.099	0.0788
Unknown 1.410	U1.410					-0.276722	0.00487002	-0.447134	-0.0869246	75.6887	198.391	0.0712
Unknown 1.548	U1.548					-0.112006	0.262377	-0.299947	0.0843057	243.67	185.565	0.6036
Unknown 1.639	U1.639					-0.321432	0.000987121	-0.485555	-0.135422	50.761	198.097	0.0384
Unknown 1.803	U1.803					-0.207635	0.0362559	-0.386503	-0.0137139	113.441	143.838	0.2588
Unknown 1016	U1016					-0.0207154	0.836276	-0.214327	0.174462	313.567	127.001	0.9872
Unknown 1026	U1026					0.122181	0.2212	-0.074054	0.309306	233.314	149.181	0.7092
Unknown 1028	U1028					-0.119009	0.233513	-0.306393	0.077254	215.149	161.812	0.5588
Unknown 1032	U1032					-0.0875928	0.381342	-0.277343	0.108734	258.517	167.022	0.7524
Unknown 1033	U1033					-0.00381814	0.969619	-0.198146	0.190798	331.076	149.197	0.9968
Unknown 1043	U1043					0.166926	0.0935669	-0.0284737	0.350037	153.838	173.941	0.2736
Unknown 1055	U1055					0.0986698	0.323817	-0.0976794	0.287626	243.442	164.808	0.6804
Unknown 1081	U1081					-0.122209	0.221091	-0.309332	0.074025	167.174	162.463	0.3772
Unknown 1085	U1085					-0.0319646	0.74978	-0.225041	0.163527	270.842	167.368	0.8084
Unknown 1086	U1086					0.101521	0.309962	-0.094826	0.290265	231.108	164.234	0.6384
Unknown 1091 (Sugar acid)	U1091 (Sugar acid)					0.237795	0.0161001	0.0454203	0.413163	87.5724	139.108	0.1928
Unknown 1099	U1099					0.145398	0.144811	-0.0505052	0.330527	194.86	153.44	0.4932
Unknown 1117	U1117					-0.00619509	0.950725	-0.200429	0.188507	330.39	154.462	0.9952
Unknown 1170	U1170					-0.00681752	0.945781	-0.201026	0.187907	355.026	130.233	1
Unknown 1179	U1179					-0.119007	0.233521	-0.306391	0.0772559	205.127	126.402	0.6244
Unknown 1189	U1189					-0.00504336	0.959877	-0.199323	0.189618	327.473	131.773	0.9952
Unknown 1193	U1193					-0.0494165	0.621848	-0.24157	0.146466	299.145	157.422	0.9588
Unknown 1194	U1194					0.0520736	0.603211	-0.143858	0.244077	291.578	146.26	0.946
Unknown 1199	U1199					0.131696	0.187027	-0.0644293	0.318026	170.112	145.775	0.4432
Unknown 1202	U1202					0.107182	0.283612	-0.0891509	0.295498	244.901	142.912	0.754
Unknown 1215	U1215					0.0214921	0.830228	-0.173709	0.215068	325.06	139.225	0.9916
Unknown 1224	U1224					0.101041	0.312269	-0.0953071	0.289821	292.416	147.237	0.9388
Unknown 1231	U1231					0.147094	0.14013	-0.0487758	0.33207	197.688	145.553	0.5456
Unknown 1238	U1238					0.116058	0.245393	-0.0802278	0.303679	262.574	158.576	0.808
Unknown 1239	U1239					0.00078215	0.993775	-0.193722	0.195227	289.133	158.089	0.916
Unknown 1258	U1258					0.106081	0.288618	-0.0902559	0.294481	231.291	174.777	0.5748
Unknown 1260	U1260					-0.138067	0.166401	-0.323847	0.0579641	183.841	172.526	0.3932
Unknown 1285	U1285					0.111211	0.265797	-0.0851041	0.299215	240.216	142.304	0.7332
Unknown 1306	U1306					0.105823	0.289798	-0.0905145	0.294243	254.016	145.594	0.8032
Unknown 1328	U1328					-0.00986994	0.921571	-0.203953	0.18496	287.679	162.621	0.926
Unknown 1331	U1331					-0.173505	0.0811635	-0.355969	0.0217018	130.312	164.901	0.2504
Unknown 1337	U1337					-0.0493547	0.622285	-0.241511	0.146527	265.675	138.483	0.8696
Unknown 1349	U1349					0.257927	0.00886358	0.0668028	0.430793	82.1494	153.988	0.1464
Unknown 1412	U1412					0.134962	0.176231	-0.0611167	0.321012	213.781	167.747	0.5432
Unknown 1426	U1426					-0.0120748	0.904126	-0.206066	0.182829	337.949	160.355	0.9984
Unknown 1568	U1568					-0.102597	0.304837	-0.29126	0.0937487	156.49	127.637	0.4428
Unknown 1782	U1782					0.0289397	0.772784	-0.166472	0.222164	312.45	148.999	0.9852
Unknown 2.047	U2.047					-0.178529	0.0726088	-0.360488	0.0165198	178.559	193.734	0.29
Unknown 2.082	U2.082					-0.413717	1.54526e-05	-0.562902	-0.238425	10.8787	187.896	0.002
Unknown 2.246	U2.246					-0.32238	0.000951659	-0.486363	-0.136461	54.8371	194.535	0.0432
Unknown 2.250	U2.250					-0.294117	0.0026955	-0.462157	-0.105687	55.6134	164.125	0.0672
Unknown 2.278	U2.278					-0.382136	7.39106e-05	-0.536724	-0.202727	16.609	187.042	0.008
Unknown 2.289	U2.289					-0.346259	0.000364005	-0.506619	-0.162744	24.6052	184.987	0.0088
Unknown 2.295	U2.295					-0.28411	0.00380502	-0.453526	-0.0948771	53.677	179.594	0.0384
Unknown 2.307	U2.307					0.0101681	0.919209	-0.184672	0.204239	339.252	183.112	0.9964
Unknown 2.313	U2.313					-0.106852	0.285107	-0.295193	0.0894822	221.729	187.972	0.4896
Unknown 2.319	U2.319					-0.275008	0.00515209	-0.445649	-0.0850837	78.3785	168.477	0.102
Unknown 2.324	U2.324					-0.0218246	0.827642	-0.215385	0.173386	343.035	179.089	0.9976
Unknown 2.403	U2.403					0.135128	0.175697	-0.0609487	0.321163	232.137	182.681	0.5328
Unknown 2.416	U2.416					0.146731	0.141122	-0.0491461	0.33174	190.438	178.969	0.3876
Unknown 2.427	U2.427					0.191347	0.0540376	-0.0032487	0.37198	136.277	170.729	0.2348
Unknown 2.543	U2.543					-0.0386848	0.699477	-0.231419	0.156971	326.269	154.206	0.994
Unknown 2.656	U2.656					-0.104807	0.29448	-0.293304	0.0915336	212.907	143.661	0.6004
Unknown 2.681	U2.681					-0.0361937	0.717986	-0.229056	0.159403	338.558	150.817	0.9992
Unknown 2.738	U2.738					0.140542	0.15886	-0.0554484	0.326104	173.699	150.246	0.45
Unknown 2.748	U2.748					-0.09125	0.361702	-0.280743	0.10509	284.891	163.904	0.9136
Unknown 2.785	U2.785					-0.192529	0.0525427	-0.373037	0.00202174	170.027	188.961	0.2896
Unknown 2.822	U2.822					-0.162572	0.102565	-0.346105	0.0329442	206.941	186.596	0.4144
Unknown 2.889	U2.889					-0.113243	0.257107	-0.301087	0.0830608	268.133	143.525	0.8832
Unknown 2.910	U2.910					0.125016	0.210585	-0.0711896	0.311908	212.607	139.043	0.6592
Unknown 2.948	U2.948					-0.0390567	0.696729	-0.231771	0.156608	308.157	149.677	0.9628
Unknown 2.954	U2.954					-0.0909715	0.363175	-0.280484	0.105368	268.483	140.222	0.8848
Unknown 3.025	U3.025					-0.237963	0.016023	-0.413311	-0.0455982	94.6653	174.284	0.126
Unknown 3.035	U3.035					-0.190829	0.054704	-0.371516	0.00378649	153.618	167.737	0.3208
Unknown 3.047	U3.047					-0.0719919	0.472107	-0.262788	0.124222	313.864	152.184	0.9872
Unknown 3.060	U3.060					-0.367468	0.000145089	-0.524463	-0.186307	18.2543	157.662	0.0232
Unknown 3.298	U3.298					0.117321	0.240257	-0.078955	0.304841	173.784	158.156	0.4144
Unknown 3.309	U3.309					0.168534	0.0904051	-0.0268202	0.351488	139.825	153.811	0.306
Unknown 3.317	U3.317					0.0395062	0.693412	-0.156169	0.232197	312.037	136.992	0.982
Unknown 3.334	U3.334					0.0905074	0.365638	-0.10583	0.280053	250.898	149.857	0.77
Unknown 3.354	U3.354					0.037264	0.710013	-0.158359	0.230072	358.68	148.159	1
Unknown 3.365	U3.365					0.0139523	0.889307	-0.181014	0.207863	328.801	155.912	0.996
Unknown 3.378	U3.378					-0.0245333	0.806645	-0.217968	0.170756	347.639	157.876	1
Unknown 3.385	U3.385					0.123026	0.217994	-0.0731997	0.310082	212.963	142.179	0.6276
Unknown 3.405	U3.405					-0.178035	0.0734154	-0.360044	0.0170292	125.735	142.77	0.2968
Unknown 3.693	U3.693					-0.0087653	0.930325	-0.202894	0.186027	354.014	169.606	1
Unknown 3.698	U3.698					0.126163	0.206396	-0.0700299	0.31296	204.385	150.648	0.56
Unknown 3.709	U3.709					-0.0803813	0.421913	-0.270626	0.115905	275.14	165.211	0.8244
Unknown 3.818	U3.818					-0.222413	0.0246531	-0.399603	-0.0292009	99.2545	167.856	0.1516
Unknown 3.831	U3.831					-0.327901	0.000767251	-0.491062	-0.142514	39.3461	175.918	0.036
Unknown 3.902	U3.902					-0.340628	0.000459795	-0.501858	-0.156522	31.2329	182.506	0.0208
Unknown 3.950	U3.950					-0.424189	8.8722e-06	-0.571517	-0.250368	5.25502	151.441	0.0084
Unknown 3.956	U3.956					-0.402642	2.72414e-05	-0.553756	-0.225852	8.98623	171.546	0.0048
Unknown 3.961	U3.961					-0.445737	2.66851e-06	-0.589142	-0.27511	2.01243	164.84	0
Unknown 3.966	U3.966					-0.32854	0.000748163	-0.491605	-0.143216	41.3862	174.425	0.0372
Unknown 3.971	U3.971					-0.343113	0.000414977	-0.50396	-0.159266	23.8918	160.128	0.024
Unknown 3.993	U3.993					-0.223002	0.0242653	-0.400124	-0.0298204	116.153	164.67	0.21
Unknown 4.012	U4.012					-0.256856	0.00916004	-0.429858	-0.0656608	76.7871	171.925	0.1036
Unknown 4.020	U4.020					-0.213672	0.0310563	-0.391863	-0.020029	135.211	166.348	0.2672
Unknown 4.025	U4.025					-0.336967	0.000533951	-0.498758	-0.152485	21.6813	166.215	0.0144
Unknown 4.110	U4.110					-0.346753	0.000356548	-0.507036	-0.16329	35.8077	185.227	0.0244
Unknown 4.158	U4.158					-0.101687	0.309166	-0.290419	0.0946594	230.252	165.078	0.6172
Unknown 4.170	U4.170					-0.108578	0.277352	-0.296786	0.0877496	202.794	170.785	0.4708
Unknown 4.179	U4.179					0.0724421	0.469334	-0.123777	0.263209	298.359	174.488	0.94
Unknown 4.190	U4.190					0.042363	0.672469	-0.153375	0.234903	313.626	164.942	0.984
Unknown 4.199	U4.199					-0.0744944	0.456805	-0.265128	0.121744	287.196	148.489	0.9396
Unknown 4.252	U4.252					-0.323303	0.000918252	-0.487149	-0.137472	35.9053	161.97	0.0324
Unknown 4.291	U4.291					-0.372209	0.00011708	-0.528433	-0.191603	24.1783	193.839	0.01
Unknown 4.345	U4.345					0.169789	0.0879973	-0.0255292	0.35262	161.149	164.342	0.354
Unknown 5.246	U5.246					-0.297501	0.00239225	-0.465068	-0.109352	62.1491	183.439	0.0548
Unknown 5.402	U5.402					-0.124022	0.214263	-0.310996	0.0721939	247.557	193.773	0.5352
Unknown 6.997	U6.997					-0.0977894	0.328174	-0.28681	0.0985599	262.195	150.911	0.8288
Unknown 7.028	U7.028					0.0258352	0.7966	-0.169491	0.219209	328.441	140.416	0.9952
Unknown 7.067	U7.067					-0.109882	0.27159	-0.297989	0.0864401	206.648	139.01	0.6192
Unknown 7.294	U7.294					-0.208398	0.0355608	-0.387181	-0.0145112	122.783	165.4	0.2284
Unknown 7.700	U7.700					-0.0183622	0.854657	-0.21208	0.176744	352.286	133.332	0.9988
Unknown A1461	UA1461					0.0989096	0.322637	-0.0974396	0.287848	235.498	135.167	0.7488
Ursodeoxycholate	UDCA	Lipid metabolism	Bile acid metabolism	HMDB0000946	C07880	-0.115308	0.248479	-0.302988	0.0809832	213.082	137.798	0.6348
Valine	Val	Amino acid metabolism	Isoleucine, leucine and valine metabolism	HMDB0000883	C00183	0.203597	0.0401268	0.00949858	0.382911	140.258	151.41	0.3096
alpha-Hydroxybutyric acid	α-OH-BA	Carbohydrate metabolism	Propanoate metabolism	HMDB0000008	C05984	0.0647012	0.518232	-0.131427	0.255955	283.377	163.367	0.8904
beta-Hydroxybutyric acid	β-OH-BA	Lipid metabolism	Ketone body metabolism	HMDB0000357	C01089	0.148043	0.137561	-0.0478079	0.332933	193.631	180.748	0.3776

## Sheet: F_adj2
Results of bi- and multivariate association analyses between the VO2peak and plasma metabolites in females (n=102)
All variables were Van der Waerden-transformed prior to analysis and adjusted for age, menopausal status and 21 phenotypical/clinical variables.
Variable	Abbreviation	Major pathway/class	Specific pathway/class	HMDB ID	KEGG ID	PC	pv1	lo	up	RP measured	mean RP permutated	pv2
2-Keto-3-methylvaleric acid derivative	2-Keto-3-MVA der.1	Amino acid metabolism	Isoleucine, leucine and valine metabolism	HMDB0000491		-0.027735	0.782002	-0.221018	0.167644	171.278	133.799	0.5056
2-Keto-3-methylvaleric acid derivative 2	2-Keto-3-MVA der.2	Amino acid metabolism	Isoleucine, leucine and valine metabolism	HMDB0000491	C03465	0.00412704	0.967162	-0.190501	0.198443	260.967	167.794	0.8508
2-Keto-4-methylvaleric acid	2-Keto-4-MVA	Amino acid metabolism	Isoleucine, leucine and valine metabolism	HMDB0000695	C00233	0.112159	0.261721	-0.0841515	0.300088	92.538	157.351	0.1644
2-Hydroxypyridine	2-OH-Pyr	Xenobiotics and related metabolism	Chemicals	HMDB0013751	C02502	0.0463048	0.643981	-0.149517	0.238631	269.825	220.866	0.6416
3-Indoleacetic acid	3-Ind-AA	Mammalian-microbial cometabolism	Tryptophan metabolism	HMDB0000197	C00954	0.0448721	0.654279	-0.15092	0.237276	170.188	123.84	0.5668
3-Indolelactic acid	3-Ind-Lac	Mammalian-microbial cometabolism	Tryptophan metabolism	HMDB0000671	C02043	-0.0451291	0.652427	-0.237519	0.150668	114.693	118.385	0.342
3-Hydroxy-3-methylbutyric acid	3-OH-3-MBA	Amino acid metabolism	Isoleucine, leucine and valine metabolism	HMDB0000754	C20827	0.0689775	0.490902	-0.127204	0.259965	148.121	117.768	0.4972
3-Hydroxypyridine	3-OH-Pyr	Xenobiotics and related metabolism	Chemicals			-0.00569071	0.954732	-0.199944	0.188993	296.434	239.78	0.7236
3-Phenylpropionic acid	3-Phe-PA	Xenobiotics and related metabolism	Chemicals	HMDB0000764	C05629	-0.0160954	0.872438	-0.209913	0.17894	99.3391	88.2325	0.43
4-Hydroxyphenylacetic acid	4-OH-Phe-AA	Amino acid metabolism	Phenylalanine and tyrosine metabolism	HMDB0000020	C00642	0.0139092	0.889647	-0.181055	0.207822	211.8	103.315	0.8848
4-Hydroxyphenyllactic acid	4-OH-Phe-Lac	Mammalian-microbial cometabolism	Polyphenolic compounds metabolism	HMDB0000755	C03672	0.177647	0.074055	-0.0174299	0.359695	185.108	127.916	0.6208
5-Oxoproline	5-Oxopro	Cofactors and vitamins metabolism	Glutathione metabolism	HMDB0000267	C01879	-0.101586	0.30965	-0.290325	0.0947608	213.345	151.587	0.6444
Acetate	Acet	Carbohydrate metabolism	Glucose and pyruvate metabolism	HMDB0000042	C00033	0.16927	0.0889853	-0.0260624	0.352153	193.59	139.582	0.5956
Acetoacetate derivative	Acetoacet	Lipid metabolism	Ketone body metabolism			0.137497	0.168176	-0.0585437	0.323326	168.422	152.79	0.4312
Acetylornithine	AcOrn	Amino acid metabolism	Arginine and proline metabolism; urea cycle	HMDB0003357	C00437	0.261577	0.00791557	0.070699	0.433976	42.7215	95.838	0.1496
Asymmetric Dimethylarginine	ADMA	Amino acid metabolism	Arginine and proline metabolism; urea cycle	HMDB0001539	C03626	0.213414	0.0312646	0.0197592	0.391635	63.7789	100.006	0.222
Alanine	Ala	Amino acid metabolism	Alanine and aspartate metabolism	HMDB0000161	C09885	-0.191574	0.0537485	-0.372182	0.00301362	79.3798	120.85	0.2092
alpha-Aminoadipate	alpha-AAA	Amino acid metabolism	Lysine metabolism	HMDB0000510	C00956	0.128339	0.198613	-0.0678285	0.314953	82.8875	100.332	0.2908
Arabitol	Arabi	Carbohydrate metabolism	Miscellaneous (unclassified sugar acids/polyols)	HMDB0000568	C01904	-0.0341595	0.733223	-0.227126	0.161387	277.675	180.411	0.8932
Arginine	Arg	Amino acid metabolism	Arginine and proline metabolism; urea cycle	HMDB0000517	C00062	0.039258	0.695242	-0.156411	0.231962	130.186	99.6977	0.4832
Asparagine	Asn	Amino acid metabolism	Alanine and aspartate metabolism	HMDB0000168	C00152	-0.0568341	0.570455	-0.248562	0.139179	176.255	135.687	0.5256
Aspartate	Asp	Amino acid metabolism	Alanine and aspartate metabolism	HMDB0000191	C00049	-0.0432393	0.666094	-0.235732	0.152518	208.325	99.6419	0.8936
Betaine	Bet	Amino acid metabolism	Glycine, serine and threonine metabolism	HMDB0000043	C00719	-0.00162833	0.987041	-0.196041	0.192908	103.601	113.505	0.3244
Decanoic acid	C10:0	Lipid metabolism	Medium-chain fatty acid metabolism	HMDB0000511	C01571	-0.10109	0.312032	-0.289866	0.0952577	224.22	140.794	0.7828
Decenoylcarnitine	C10:1-Car	Lipid metabolism	Carnitine metabolism			-0.0558815	0.576942	-0.247665	0.140116	153.804	147.033	0.3784
Decadienylcarnitine	C10:2-Car	Lipid metabolism	Carnitine metabolism	HMDB0006469		0.212091	0.0323529	0.0183738	0.390461	155.185	149.189	0.3972
Decanoylcarnitine	C10-Car	Lipid metabolism	Carnitine metabolism	HMDB0000651		-0.123295	0.216982	-0.310329	0.0729282	66.9938	201.149	0.0364
Dodecanoic acid	C12:0	Lipid metabolism	Medium-chain fatty acid metabolism	HMDB0000638	C02679	-0.068387	0.49463	-0.259412	0.127787	246.641	134.641	0.9212
Dodecanoylcarnitine	C12-Car	Lipid metabolism	Carnitine metabolism	HMDB0002250		-0.0289362	0.772811	-0.222161	0.166476	205.438	178.826	0.4492
Tetradecanoic acid	C14:0	Lipid metabolism	Long-chain fatty acid metabolism	HMDB0000806	C06424	0.0356214	0.722262	-0.159962	0.228513	299.866	224.262	0.8156
cis-9-Tetradecenoic acid	C14:1	Lipid metabolism	Long-chain fatty acid metabolism	HMDB0002000	C08322	-0.00593371	0.952801	-0.200178	0.188759	265.577	197.543	0.7228
Tetradecenoylcarnitine	C14:1-Car	Lipid metabolism	Carnitine metabolism	HMDB0013329		0.114634	0.251271	-0.0816611	0.302368	273.067	199.108	0.768
Hydroxytetradecenoylcarnitine	C14:1-OH-Car	Lipid metabolism	Carnitine metabolism			0.169885	0.0878136	-0.0254296	0.352707	206.959	147.658	0.6284
Tetradecadienylcarnitine	C14:2-Car	Lipid metabolism	Carnitine metabolism			0.18503	0.0626331	-0.00979784	0.366323	175.33	175.446	0.3416
Hydroxytetradecadienylcarnitine	C14:2-OH-Car	Lipid metabolism	Carnitine metabolism			0.13653	0.171217	-0.0595258	0.322443	105.181	150.408	0.1916
Tetradecanoylcarnitine	C14-Car	Lipid metabolism	Carnitine metabolism	HMDB0005066		0.133086	0.182376	-0.0630202	0.319297	216.09	154.607	0.662
Pentadecanoic acid	C15:0	Lipid metabolism	Long-chain fatty acid metabolism	HMDB0000826	C16537	0.236385	0.0167589	0.0439298	0.411924	88.2428	190.988	0.0724
Hexadecanoic acid	C16:0	Lipid metabolism	Long-chain fatty acid metabolism	HMDB0000220	C00249	-0.104348	0.296613	-0.292879	0.091994	206.296	178.613	0.4764
cis-9-Hexadecenoic acid	C16:1 9cis	Lipid metabolism	Long-chain fatty acid metabolism	HMDB0003229	C08362	-0.110071	0.270759	-0.298164	0.0862498	192.183	223.254	0.2356
Hexadecanoylcarnitine	C16-Car	Lipid metabolism	Carnitine metabolism	HMDB0000222	C02990	0.14434	0.147788	-0.0515827	0.329564	249.569	170.291	0.7788
Heptadecanoic acid	C17:0	Lipid metabolism	Long-chain fatty acid metabolism	HMDB0002259		0.225032	0.0229687	0.0319559	0.401918	173.669	176.029	0.3388
14-Methylhexadecanoic acid	C17:0 anteiso	Lipid metabolism	Long-chain fatty acid metabolism	HMDB0031067		0.14688	0.140714	-0.0489944	0.331875	191.247	229.866	0.2188
cis-10-Heptadecenoic acid	C17:1	Lipid metabolism	Long-chain fatty acid metabolism	HMDB0060038		0.0449973	0.653376	-0.150797	0.237395	66.3344	146.768	0.1116
Octadecanoic acid	C18:0	Lipid metabolism	Long-chain fatty acid metabolism	HMDB0000827	C01530	0.133648	0.18052	-0.0624505	0.31981	137.673	184.151	0.2
cis-11-Octadecenoic acid	C18:1 11cis	Lipid metabolism	Long-chain fatty acid metabolism	HMDB0240219		-0.0587068	0.557803	-0.250324	0.137336	242.199	154.399	0.7988
trans-11-Octadecenoic acid	C18:1 11trans	Lipid metabolism	Long-chain fatty acid metabolism	HMDB0003231	C08367	0.192038	0.053159	-0.00253106	0.372598	243.478	196.866	0.6024
cis-9-Octadecenoic acid	C18:1 9cis	Lipid metabolism	Long-chain fatty acid metabolism	HMDB0000207	C00712	-0.0436108	0.663398	-0.236083	0.152155	201.961	152.202	0.5488
cis-9-Octadecenoic acid	C18:1 9trans	Lipid metabolism	Long-chain fatty acid metabolism	HMDB0000573	C01712	0.179761	0.0706259	-0.0152473	0.361595	36.7101	122.772	0.072
Octadecenoylcarnitine	C18:1-Car	Lipid metabolism	Carnitine metabolism	HMDB0094687		-0.0177027	0.859823	-0.21145	0.177383	56.2511	144.503	0.0892
all-cis-9.12-Octadecadienoic acid	C18:2 9.12cis	Lipid metabolism	Long-chain fatty acid metabolism	HMDB0000673	C01595	0.137573	0.167937	-0.0584659	0.323396	247.681	186.834	0.6924
cis-9.trans-11-Octadecadienoic acid	C18:2 9cis.11trans	Lipid metabolism	Long-chain fatty acid metabolism	HMDB0003797	C04056	0.155742	0.118031	-0.0399423	0.339922	213.506	191.729	0.4608
all-cis-6.9.12-Octadecatrienoic acid	C18:3 6.9.12cis	Lipid metabolism	Long-chain fatty acid metabolism	HMDB0003073	C06426	-0.0173666	0.862459	-0.211128	0.177709	147.81	181.195	0.2376
all-cis-9.12.15-Octadecatrienoic acid	C18:3 9.12.15cis	Lipid metabolism	Long-chain fatty acid metabolism	HMDB0001388	C06427	-0.043598	0.663491	-0.236071	0.152167	188.269	126.533	0.65
Eicosanoic acid	C20:0	Lipid metabolism	Long-chain fatty acid metabolism	HMDB0002212	C06425	0.146398	0.142038	-0.0494863	0.331436	77.7968	141.047	0.1464
cis-11.14-Eicosadienoic acid	C20:2 11.14cis	Lipid metabolism	Long-chain fatty acid metabolism	HMDB0005060	C16525	0.0582488	0.560885	-0.137787	0.249893	240.429	156.446	0.782
all-cis-8.11.14-Eicosatrienoic acid	C20:3 8.11.14cis	Lipid metabolism	Long-chain fatty acid metabolism	HMDB0002925	C03242	0.183609	0.0647119	-0.0112683	0.365049	55.3759	183.839	0.034
all-cis-5.8.11.14-Eicosatetraenoic acid	C20:4 5.8.11.14cis	Lipid metabolism	Long-chain fatty acid metabolism	HMDB0001043	C00219	-0.0761109	0.447068	-0.266639	0.120142	291.552	216.811	0.824
all cis-8.11.14.17-Eicosatetraenoic acid	C20:4 8.11.14.17cis	Lipid metabolism	Long-chain fatty acid metabolism	HMDB0002177	-	-0.0536972	0.591946	-0.245607	0.142263	243.52	147.758	0.8544
all cis-5.8.11.14.17-Eicosapentaenoic acid	C20:5 5.8.11.14.17cis	Lipid metabolism	Long-chain fatty acid metabolism	HMDB0001999	C06428	-0.134875	0.176513	-0.320932	0.061205	273.067	195.001	0.776
Docosanoic acid	C22:0	Lipid metabolism	Long-chain fatty acid metabolism	HMDB0000944	C08281	0.205926	0.0378543	0.0119289	0.384983	88.6465	148.613	0.1596
all-cis-7.10.13.16-Docosatetraenoic acid	C22:4 7.10.13.16cis	Lipid metabolism	Long-chain fatty acid metabolism	HMDB0002226	C16527	0.0236473	0.813499	-0.171617	0.217124	250.814	187.131	0.694
all-cis-4.7.10.13.16-Docosapentaenoic acid	C22:5 4.7.10.13.16.cis	Lipid metabolism	Long-chain fatty acid metabolism	HMDB0001976	-	0.0834249	0.404495	-0.112881	0.273463	247.001	157.814	0.818
all-cis-7.10.13.16.19-Docosapentaenoic acid	C22:5 7.10.13.16.19cis	Lipid metabolism	Long-chain fatty acid metabolism	HMDB0006528	C16513	-0.0107577	0.914542	-0.204804	0.184102	260.31	159.783	0.89
all cis-4.7.10.13.16.19-Docosahexaenoic acid	C22:6 4.7.10.13.16.19cis	Lipid metabolism	Long-chain fatty acid metabolism	HMDB0002183	C06429	-0.0251374	0.801979	-0.218544	0.170169	210.846	241.472	0.2284
Tetracosanoic acid	C24:0	Lipid metabolism	Long-chain fatty acid metabolism	HMDB0002003	C08320	0.197285	0.0468671	0.00292179	0.377284	46.3093	130.806	0.0952
cis-15-Tetracosenoic acid	C24:1 15cis	Lipid metabolism	Long-chain fatty acid metabolism	HMDB0002368	C08323	-0.04039	0.686907	-0.233034	0.155305	204.046	107.947	0.8312
Acetylcarnitine	C2-Car	Lipid metabolism	Carnitine metabolism	HMDB0000201	C02571	0.143739	0.1495	-0.0521946	0.329017	278.361	180.875	0.8872
Propionylcarnitine	C3-Car	Lipid metabolism	Carnitine metabolism	HMDB0000824	C03017	0.0372541	0.710086	-0.158368	0.230062	131.336	128.565	0.3844
Butyrylcarnitine	C4-Car	Lipid metabolism	Carnitine metabolism	HMDB0002013	C02862	0.0872813	0.383045	-0.109045	0.277054	224.155	122.926	0.8428
Tiglylcarnitine	C5:1-Car	Lipid metabolism	Carnitine metabolism	HMDB0002366		0.156706	0.115747	-0.0389563	0.340795	216.071	159.987	0.582
Valerylcarnitine	C5-Car	Lipid metabolism	Carnitine metabolism	HMDB0013128		0.306569	0.00172522	0.119201	0.472853	173.904	164.053	0.4068
Hexanoylcarnitine (Fumaryl-L-carnitine)	C6 (C4:1-DC)-Car	Lipid metabolism	Carnitine metabolism	HMDB0000705		0.0196745	0.844397	-0.175472	0.213333	254.952	164.054	0.8464
Octanoylcarnitine	C8-Car	Lipid metabolism	Carnitine metabolism	HMDB0000791	C02838	-0.0418303	0.676356	-0.234398	0.153897	116.179	170.909	0.1812
NoNAylcarnitine	C9-Car	Lipid metabolism	Carnitine metabolism	HMDB0013288		0.0500332	0.6175	-0.145861	0.242152	194.856	129.078	0.6844
Cholate	CA	Lipid metabolism	Bile acid metabolism	HMDB0000619	C00695	-0.103529	0.300439	-0.292123	0.0928144	195.071	123.38	0.7156
Carnitine	Car	Lipid metabolism	Carnitine metabolism	HMDB0000062	C00318	0.113589	0.255649	-0.0827132	0.301406	212.525	130.813	0.7752
Chenodeoxycholate	CDCA	Lipid metabolism	Bile acid metabolism	HMDB0000518	C02528	-0.0505715	0.613717	-0.24266	0.145333	240.395	142.81	0.8596
Choline	Cho	Amino acid metabolism	Glycine, serine and threonine metabolism	HMDB0000097	C00114	0.270966	0.00587585	0.0807463	0.442142	17.8245	96.3321	0.0532
Citric acid	Cit	Energy metabolism	TCA cycle	HMDB0000094	C00158	0.199464	0.0444415	0.00519017	0.379228	61.7941	145.238	0.0988
Citrulline	Citru	Amino acid metabolism	Arginine and proline metabolism; urea cycle	HMDB0000904	C00327	-0.103256	0.301721	-0.29187	0.0930878	69.8134	80.5287	0.32
Cysteine	Cys	Amino acid metabolism	Cysteine, methionine and taurine metabolism	HMDB0000574	C00097	-0.179844	0.070494	-0.361669	0.0151616	211.167	188.815	0.4592
Deoxycholate	DCA	Lipid metabolism	Bile acid metabolism	HMDB0000626	C04483	0.000734082	0.994158	-0.193768	0.195181	249.463	147.681	0.9012
N,N-Dimethylglycine	DMG	Amino acid metabolism	Glycine, serine and threonine metabolism	HMDB0000092	C01026	0.0561653	0.575006	-0.139837	0.247932	250.669	137.543	0.9404
Erythritol	Erythri	Xenobiotics and related metabolism	Sugars, sugar substitutes and sugar derivatives	HMDB0002994	C16884	0.138764	0.164252	-0.0572563	0.324482	86.1209	139.433	0.1768
Ethanolamine	ETA	Lipid metabolism	Glycerophospholipid metabolism	HMDB0000149	C00189	-0.226194	0.0222538	-0.402944	-0.0331787	173.242	152.332	0.428
Formate	For	Mammalian-microbial cometabolism	One carbon metabolism	HMDB0000142	C00058	-0.046091	0.645513	-0.238429	0.149726	79.9143	100.474	0.28
Fumaric acid	Fum	Energy metabolism	TCA cycle	HMDB0000134	C00122	-0.0255064	0.799134	-0.218895	0.169811	255.346	159.807	0.8208
Glyceric acid	GA	Lipid metabolism	Glycerolipid metabolism	HMDB0000139	C00258	0.270483	0.00596824	0.0802278	0.441722	55.6115	156.956	0.0668
Glycocholate	GCA	Lipid metabolism	Bile acid metabolism	HMDB0000138	C01921	0.107525	0.282065	-0.0888066	0.295814	231.419	152.556	0.7392
Glycochenodeoxycholate	GCDCA	Lipid metabolism	Bile acid metabolism	HMDB0000637	C05466	0.0394326	0.693954	-0.15624	0.232127	225.469	149.713	0.6768
Glycodeoxycholate	GDCA	Lipid metabolism	Bile acid metabolism	HMDB0000631	C05464	0.0773578	0.439638	-0.118906	0.267804	240.124	165.469	0.7472
Glutamine	Gln	Amino acid metabolism	Glutamate metabolism	HMDB0000641	C00064	-0.125573	0.208542	-0.312419	0.0706262	17.6127	113.34	0.0328
Glutamate	Glu	Amino acid metabolism	Glutamate metabolism	HMDB0000148	C00025	0.0134973	0.892895	-0.181454	0.207428	229.196	124.753	0.8448
Glucuronic acid derivative	GlucA derivative	Xenobiotics and related metabolism	Detoxification metabolism	HMDB0000127	C00191	-0.0377323	0.706534	-0.230516	0.157901	178.6	137.747	0.5516
Glycine	Gly	Amino acid metabolism	Glycine, serine and threonine metabolism	HMDB0000123	C00037	0.168585	0.0903057	-0.0267674	0.351535	21.1233	95.9208	0.0708
Glycolic acid	Glyc	Xenobiotics and related metabolism	Food or plant constituents	HMDB0000115	C03547	-0.0353985	0.72393	-0.228302	0.160179	226.277	176.156	0.5864
Glycoursodeoxycholate	GUDCA	Lipid metabolism	Bile acid metabolism	HMDB0000708		0.0330031	0.741932	-0.162515	0.226027	181.927	113.974	0.6692
Hippuric acid	Hip	Mammalian-microbial cometabolism	Polyphenolic compounds metabolism	HMDB0000714	C01586	0.194156	0.0505402	-0.000331283	0.374491	157.303	119.667	0.5196
Histidine	His	Amino acid metabolism	Histidine metabolism	HMDB0000177	C00135	-0.0336304	0.737203	-0.226623	0.161903	227.663	121.078	0.8912
Isoleucine	Ile	Amino acid metabolism	Isoleucine, leucine and valine metabolism	HMDB0000172	C00407	0.08065	0.420358	-0.115639	0.270876	207.327	132.181	0.7244
Isocitric acid	Isocit	Energy metabolism	TCA cycle	HMDB0000193	C00311	0.00321821	0.974391	-0.191376	0.197569	121.396	129.803	0.326
Kynurenine	Kyn	Amino acid metabolism	Tryptophan metabolism	HMDB0000684	C00328	0.22939	0.0203846	0.0365458	0.405764	10.361	122.99	0.01
Lactic acid	Lac	Carbohydrate metabolism	Glucose and pyruvate metabolism	HMDB0000186	C00243	0.093877	0.347987	-0.102469	0.283182	87.7058	140.29	0.1848
Lithocholate	LCA	Lipid metabolism	Bile acid metabolism	HMDB0000761	C03990	0.0905206	0.365569	-0.105817	0.280065	173.465	99.9589	0.7216
Leucine	Leu	Amino acid metabolism	Isoleucine, leucine and valine metabolism	HMDB0000687	C00123	0.0854158	0.393334	-0.110901	0.275317	185.67	128.876	0.6244
Lysine	Lys	Amino acid metabolism	Lysine metabolism	HMDB0000182	C00047	0.0909329	0.36338	-0.105406	0.280448	80.1151	106.794	0.2484
Lysophosphatidylcholine acyl C16:0	lysoPC a C16:0	Lipid metabolism	Glycerophospholipid metabolism	HMDB0010382		-0.127765	0.200648	-0.314427	0.0684101	295.117	209.438	0.8624
Lysophosphatidylcholine acyl C16:1	lysoPC a C16:1	Lipid metabolism	Glycerophospholipid metabolism	HMDB0010383		-0.175467	0.0777314	-0.357735	0.0196793	116.531	192.552	0.1428
Lysophosphatidylcholine acyl C17:0	lysoPC a C17:0	Lipid metabolism	Glycerophospholipid metabolism	HMDB0012108		0.0642702	0.521028	-0.131853	0.255551	300.666	208.089	0.9184
Lysophosphatidylcholine acyl C18:0	lysoPC a C18:0	Lipid metabolism	Glycerophospholipid metabolism	HMDB0010384		0.00314864	0.974944	-0.191443	0.197503	292.036	192.779	0.9272
Lysophosphatidylcholine acyl C18:1	lysoPC a C18:1	Lipid metabolism	Glycerophospholipid metabolism	HMDB0002815		-0.178006	0.0734644	-0.360017	0.0170599	133.887	210.724	0.1276
Lysophosphatidylcholine acyl C18:2	lysoPC a C18:2	Lipid metabolism	Glycerophospholipid metabolism			-0.100283	0.315931	-0.289119	0.0960657	227.738	206.395	0.4544
Lysophosphatidylcholine acyl C20:3	lysoPC a C20:3	Lipid metabolism	Glycerophospholipid metabolism	HMDB0010393		-0.074147	0.458912	-0.264804	0.122088	255.211	173.714	0.7828
Lysophosphatidylcholine acyl C20:4	lysoPC a C20:4	Lipid metabolism	Glycerophospholipid metabolism	HMDB0010395		-0.162957	0.101742	-0.346453	0.032549	183.154	239.313	0.1696
Lysophosphatidylcholine acyl C28:1	lysoPC a C28:1	Lipid metabolism	Glycerophospholipid metabolism	HMDB0029221		0.212476	0.032033	0.0187768	0.390802	44.2159	163.973	0.036
Malic acid	MA	Energy metabolism	TCA cycle	HMDB0000156	C00149	0.164079	0.099377	-0.0313979	0.347466	52.1574	114.727	0.1432
Maltose	Malt	Xenobiotics and related metabolism	Sugars, sugar substitutes and sugar derivatives	HMDB0000163	C00208	-0.17893	0.0719584	-0.360848	0.0161056	198.75	110.495	0.796
Methionine	Met	Amino acid metabolism	Cysteine, methionine and taurine metabolism	HMDB0000696	C00073	-0.0428024	0.669269	-0.235318	0.152946	218.341	140.658	0.7416
myo-Inositol	myo-Ino	Carbohydrate metabolism	Inositol phosphate metabolism	HMDB0000211	C09654	0.206252	0.0375451	0.0122691	0.385273	52.7823	136.891	0.098
Ornithine	Orn	Amino acid metabolism	Arginine and proline metabolism; urea cycle	HMDB0000214	C00077	-0.0935251	0.349805	-0.282855	0.10282	92.7125	117.919	0.2872
Oxalic acid	Oxa	Xenobiotics and related metabolism	Food or plant constituents	HMDB0002329	C00209	0.10284	0.303687	-0.0935054	0.291485	204.03	239.686	0.232
Phenylacetic acid	PAA	Amino acid metabolism	Phenylalanine and tyrosine metabolism	HMDB0000209	C07086	-0.0162246	0.871423	-0.210037	0.178815	167.488	83.2102	0.802
Phosphatidylcholine diacyl C28:1	PC aa C28:1	Lipid metabolism	Glycerophospholipid metabolism			0.250256	0.0111865	0.058635	0.424091	247.89	168.137	0.7692
Phosphatidylcholine diacyl C30:0	PC aa C30:0	Lipid metabolism	Glycerophospholipid metabolism	HMDB0011203		-0.00120292	0.990426	-0.195632	0.193317	187.517	219.054	0.2424
Phosphatidylcholine diacyl C30:2	PC aa C30:2	Lipid metabolism	Glycerophospholipid metabolism			0.0985707	0.324305	-0.0977786	0.287534	199.884	150.16	0.5788
Phosphatidylcholine diacyl C32:0	PC aa C32:0	Lipid metabolism	Glycerophospholipid metabolism	HMDB0000564		-0.00365922	0.970883	-0.197993	0.190952	223.183	217.759	0.3888
Phosphatidylcholine diacyl C32:1	PC aa C32:1	Lipid metabolism	Glycerophospholipid metabolism	HMDB0007897		-0.0676215	0.499485	-0.258694	0.128544	176.767	217.197	0.2128
Phosphatidylcholine diacyl C32:2	PC aa C32:2	Lipid metabolism	Glycerophospholipid metabolism	HMDB0008002		0.110629	0.268325	-0.0856896	0.298678	270.881	195.95	0.7904
Phosphatidylcholine diacyl C32:3	PC aa C32:3	Lipid metabolism	Glycerophospholipid metabolism			0.169817	0.0879432	-0.0254999	0.352646	249.339	206.605	0.5508
Phosphatidylcholine diacyl C34:1	PC aa C34:1	Lipid metabolism	Glycerophospholipid metabolism	HMDB0007879		-0.109614	0.272766	-0.297742	0.086709	63.2207	169.386	0.064
Phosphatidylcholine diacyl C34:2	PC aa C34:2	Lipid metabolism	Glycerophospholipid metabolism	HMDB0007880		0.159177	0.110041	-0.036425	0.343033	244.905	204.403	0.5568
Phosphatidylcholine diacyl C34:3	PC aa C34:3	Lipid metabolism	Glycerophospholipid metabolism	HMDB0007882		0.0460439	0.645851	-0.149772	0.238384	274.315	176.657	0.8812
Phosphatidylcholine diacyl C34:4	PC aa C34:4	Lipid metabolism	Glycerophospholipid metabolism	HMDB0007884		0.0249938	0.803088	-0.170309	0.218407	282.884	201.723	0.8216
Phosphatidylcholine diacyl C36:0	PC aa C36:0	Lipid metabolism	Glycerophospholipid metabolism	HMDB0007886		-0.019117	0.848753	-0.212801	0.176012	94.9448	178.102	0.114
Phosphatidylcholine diacyl C36:1	PC aa C36:1	Lipid metabolism	Glycerophospholipid metabolism	HMDB0007887		-0.00619406	0.950733	-0.200428	0.188508	245.652	184.239	0.6688
Phosphatidylcholine diacyl C36:2	PC aa C36:2	Lipid metabolism	Glycerophospholipid metabolism	HMDB0000593		0.176466	0.0760296	-0.0186492	0.358633	284.312	214.898	0.7928
Phosphatidylcholine diacyl C36:3	PC aa C36:3	Lipid metabolism	Glycerophospholipid metabolism	HMDB0007981		0.18225	0.0667523	-0.0126739	0.36383	146.572	212.762	0.1572
Phosphatidylcholine diacyl C36:4	PC aa C36:4	Lipid metabolism	Glycerophospholipid metabolism	HMDB0007982		-0.0748216	0.454824	-0.265434	0.12142	187.151	219.636	0.24
Phosphatidylcholine diacyl C36:5	PC aa C36:5	Lipid metabolism	Glycerophospholipid metabolism	HMDB0007984		-0.165518	0.0964061	-0.348766	0.0299204	193.319	200.712	0.3292
Phosphatidylcholine diacyl C36:6	PC aa C36:6	Lipid metabolism	Glycerophospholipid metabolism	HMDB0008657		-0.0253309	0.800487	-0.218728	0.169981	304.953	232.875	0.848
Phosphatidylcholine diacyl C38:0	PC aa C38:0	Lipid metabolism	Glycerophospholipid metabolism	HMDB0007985		0.0380823	0.703938	-0.157559	0.230848	245.485	204.716	0.554
Phosphatidylcholine diacyl C38:1	PC aa C38:1	Lipid metabolism	Glycerophospholipid metabolism	HMDB0008269		0.0645514	0.519203	-0.131575	0.255815	113.801	159.03	0.2108
Phosphatidylcholine diacyl C38:3	PC aa C38:3	Lipid metabolism	Glycerophospholipid metabolism	HMDB0008271		0.192277	0.0528587	-0.00228345	0.372811	56.8035	175.632	0.0408
Phosphatidylcholine diacyl C38:4	PC aa C38:4	Lipid metabolism	Glycerophospholipid metabolism	HMDB0008145		0.0788697	0.430722	-0.117406	0.269215	256.942	220.893	0.5668
Phosphatidylcholine diacyl C38:5	PC aa C38:5	Lipid metabolism	Glycerophospholipid metabolism	HMDB0008306		-0.07332	0.463951	-0.26403	0.122907	170.02	196.481	0.27
Phosphatidylcholine diacyl C38:6	PC aa C38:6	Lipid metabolism	Glycerophospholipid metabolism	HMDB0008147		-0.0327247	0.744033	-0.225763	0.162786	311.427	252.134	0.798
Phosphatidylcholine diacyl C40:2	PC aa C40:2	Lipid metabolism	Glycerophospholipid metabolism	HMDB0008308		0.0612293	0.540975	-0.134851	0.252695	266.198	211.19	0.6652
Phosphatidylcholine diacyl C40:3	PC aa C40:3	Lipid metabolism	Glycerophospholipid metabolism	HMDB0008119		0.130702	0.190404	-0.0654359	0.317117	225.857	171.23	0.6112
Phosphatidylcholine diacyl C40:4	PC aa C40:4	Lipid metabolism	Glycerophospholipid metabolism	HMDB0008536		0.175259	0.0780906	-0.0198943	0.357547	192.026	187.769	0.3848
Phosphatidylcholine diacyl C40:5	PC aa C40:5	Lipid metabolism	Glycerophospholipid metabolism			0.0863787	0.388003	-0.109943	0.276214	260.123	161.504	0.8796
Phosphatidylcholine diacyl C40:6	PC aa C40:6	Lipid metabolism	Glycerophospholipid metabolism	HMDB0008121		0.0184634	0.853865	-0.176646	0.212176	239.687	229.353	0.388
Phosphatidylcholine diacyl C42:0	PC aa C42:0	Lipid metabolism	Glycerophospholipid metabolism	HMDB0008537		0.17954	0.0709776	-0.0154751	0.361396	237.506	207.714	0.5084
Phosphatidylcholine diacyl C42:1	PC aa C42:1	Lipid metabolism	Glycerophospholipid metabolism	HMDB0008091		0.230537	0.0197478	0.0377545	0.406774	81.9	197.987	0.0532
Phosphatidylcholine diacyl C42:2	PC aa C42:2	Lipid metabolism	Glycerophospholipid metabolism	HMDB0008092		0.141133	0.157098	-0.0548471	0.326643	306.435	193.523	0.9708
Phosphatidylcholine diacyl C42:4	PC aa C42:4	Lipid metabolism	Glycerophospholipid metabolism	HMDB0008191		0.174102	0.0801079	-0.0210873	0.356506	252.496	157.554	0.8684
Phosphatidylcholine diacyl C42:5	PC aa C42:5	Lipid metabolism	Glycerophospholipid metabolism	HMDB0008415		0.0448046	0.654765	-0.150986	0.237213	109.157	151.549	0.2152
Phosphatidylcholine diacyl C42:6	PC aa C42:6	Lipid metabolism	Glycerophospholipid metabolism	HMDB0008607		0.111519	0.264469	-0.0847949	0.299498	197.092	157.753	0.5488
Phosphatidylcholine acyl-alkyl C30:0	PC ae C30:0	Lipid metabolism	Glycerophospholipid metabolism	HMDB0013341		0.247238	0.0122373	0.0554278	0.421449	231.754	236.642	0.3316
Phosphatidylcholine acyl-alkyl C30:1	PC ae C30:1	Lipid metabolism	Glycerophospholipid metabolism	HMDB0013402		-0.119682	0.230862	-0.307011	0.0765755	124.362	90.1311	0.5164
Phosphatidylcholine acyl-alkyl C32:1	PC ae C32:1	Lipid metabolism	Glycerophospholipid metabolism	HMDB0013404		0.0294299	0.769042	-0.165995	0.222631	161.673	185.304	0.2604
Phosphatidylcholine acyl-alkyl C32:2	PC ae C32:2	Lipid metabolism	Glycerophospholipid metabolism	HMDB0013411		0.176641	0.0757348	-0.0184688	0.35879	222.711	181.122	0.5452
Phosphatidylcholine acyl-alkyl C34:0	PC ae C34:0	Lipid metabolism	Glycerophospholipid metabolism	HMDB0013405		0.129759	0.19365	-0.0663909	0.316254	259.297	217	0.578
Phosphatidylcholine acyl-alkyl C34:1	PC ae C34:1	Lipid metabolism	Glycerophospholipid metabolism	HMDB0013412		0.205031	0.0387151	0.010994	0.384187	291.056	221.57	0.7916
Phosphatidylcholine acyl-alkyl C34:2	PC ae C34:2	Lipid metabolism	Glycerophospholipid metabolism	HMDB0011151		0.136653	0.170828	-0.059401	0.322555	267.611	202.103	0.7236
Phosphatidylcholine acyl-alkyl C34:3	PC ae C34:3	Lipid metabolism	Glycerophospholipid metabolism	HMDB0013413		0.112644	0.25965	-0.0836637	0.300535	226.575	149.181	0.7368
Phosphatidylcholine acyl-alkyl C36:0	PC ae C36:0	Lipid metabolism	Glycerophospholipid metabolism	HMDB0013406		0.0343147	0.732057	-0.161236	0.227273	238.359	143.092	0.8244
Phosphatidylcholine acyl-alkyl C36:1	PC ae C36:1	Lipid metabolism	Glycerophospholipid metabolism	HMDB0013414		0.175568	0.0775588	-0.0195757	0.357825	291.009	215.798	0.7828
Phosphatidylcholine acyl-alkyl C36:2	PC ae C36:2	Lipid metabolism	Glycerophospholipid metabolism	HMDB0013418		0.264936	0.00712358	0.0742887	0.4369	282.687	239.876	0.6504
Phosphatidylcholine acyl-alkyl C36:3	PC ae C36:3	Lipid metabolism	Glycerophospholipid metabolism	HMDB0013425		0.146122	0.142798	-0.049767	0.331186	248.147	170.406	0.7752
Phosphatidylcholine acyl-alkyl C36:4	PC ae C36:4	Lipid metabolism	Glycerophospholipid metabolism	HMDB0013407		-0.0197751	0.843611	-0.213429	0.175374	235.172	178.69	0.6556
Phosphatidylcholine acyl-alkyl C36:5	PC ae C36:5	Lipid metabolism	Glycerophospholipid metabolism	HMDB0013415		-0.154175	0.121823	-0.3385	0.0415457	53.0226	185.101	0.0316
Phosphatidylcholine acyl-alkyl C38:0	PC ae C38:0	Lipid metabolism	Glycerophospholipid metabolism	HMDB0013408		-0.00567719	0.954839	-0.199931	0.189006	320.397	240.541	0.9
Phosphatidylcholine acyl-alkyl C38:1	PC ae C38:1	Lipid metabolism	Glycerophospholipid metabolism	HMDB0013416		-0.00454695	0.963823	-0.198846	0.190096	205.589	101.108	0.8768
Phosphatidylcholine acyl-alkyl C38:2	PC ae C38:2	Lipid metabolism	Glycerophospholipid metabolism	HMDB0013431		0.162711	0.102267	-0.0328014	0.34623	257.131	194.207	0.6744
Phosphatidylcholine acyl-alkyl C38:3	PC ae C38:3	Lipid metabolism	Glycerophospholipid metabolism	HMDB0013439		0.276846	0.0048501	0.0870582	0.447242	150.184	228.46	0.1152
Phosphatidylcholine acyl-alkyl C38:4	PC ae C38:4	Lipid metabolism	Glycerophospholipid metabolism	HMDB0013420		0.195641	0.0487679	0.00121251	0.375817	296.773	203.071	0.8856
Phosphatidylcholine acyl-alkyl C38:5	PC ae C38:5	Lipid metabolism	Glycerophospholipid metabolism	HMDB0013432		0.0242956	0.808482	-0.170987	0.217742	236.538	199.923	0.5208
Phosphatidylcholine acyl-alkyl C38:6	PC ae C38:6	Lipid metabolism	Glycerophospholipid metabolism	HMDB0013409		-0.111538	0.264385	-0.299516	0.0847753	192.63	222.709	0.2404
Phosphatidylcholine acyl-alkyl C40:1	PC ae C40:1	Lipid metabolism	Glycerophospholipid metabolism	HMDB0013433		-0.0211346	0.83301	-0.214727	0.174056	261.087	187.978	0.7388
Phosphatidylcholine acyl-alkyl C40:2	PC ae C40:2	Lipid metabolism	Glycerophospholipid metabolism	HMDB0013437		0.164608	0.0982755	-0.0308543	0.347945	128.298	166.971	0.2332
Phosphatidylcholine acyl-alkyl C40:3	PC ae C40:3	Lipid metabolism	Glycerophospholipid metabolism	HMDB0013445		0.370094	0.000128891	0.189239	0.526663	44.631	207.776	0.0092
Phosphatidylcholine acyl-alkyl C40:4	PC ae C40:4	Lipid metabolism	Glycerophospholipid metabolism	HMDB0013442		0.21451	0.0303869	0.020907	0.392606	292.845	208.476	0.8892
Phosphatidylcholine acyl-alkyl C40:5	PC ae C40:5	Lipid metabolism	Glycerophospholipid metabolism	HMDB0013444		0.250372	0.0111478	0.0587583	0.424193	317.995	226.888	0.9292
Phosphatidylcholine acyl-alkyl C40:6	PC ae C40:6	Lipid metabolism	Glycerophospholipid metabolism	HMDB0013422		0.162307	0.103134	-0.0332164	0.345865	268.613	252.663	0.4304
Phosphatidylcholine acyl-alkyl C42:0	PC ae C42:0	Lipid metabolism	Glycerophospholipid metabolism	HMDB0013423		0.0135613	0.89239	-0.181392	0.207489	279.406	171.108	0.9248
Phosphatidylcholine acyl-alkyl C42:1	PC ae C42:1	Lipid metabolism	Glycerophospholipid metabolism	HMDB0013434		0.139255	0.16275	-0.0567571	0.32493	156.591	148.468	0.3924
Phosphatidylcholine acyl-alkyl C42:2	PC ae C42:2	Lipid metabolism	Glycerophospholipid metabolism	HMDB0013438		0.231096	0.0194434	0.0383444	0.407267	125.271	186.233	0.1716
Phosphatidylcholine acyl-alkyl C42:3	PC ae C42:3	Lipid metabolism	Glycerophospholipid metabolism	HMDB0013458		0.197358	0.0467834	0.00299833	0.37735	240.43	173.856	0.6732
Phosphatidylcholine acyl-alkyl C42:4	PC ae C42:4	Lipid metabolism	Glycerophospholipid metabolism	HMDB0013448		0.313726	0.00132322	0.126999	0.478977	274.383	181.7	0.8532
Phosphatidylcholine acyl-alkyl C42:5	PC ae C42:5	Lipid metabolism	Glycerophospholipid metabolism	HMDB0013451		0.242763	0.0139533	0.0506808	0.417526	270.634	203.077	0.7452
Phosphatidylcholine acyl-alkyl C44:3	PC ae C44:3	Lipid metabolism	Glycerophospholipid metabolism	HMDB0013449		0.260976	0.00806531	0.0700568	0.433452	183.422	133.982	0.576
Phosphatidylcholine acyl-alkyl C44:4	PC ae C44:4	Lipid metabolism	Glycerophospholipid metabolism	HMDB0013453		0.220863	0.0256986	0.027572	0.398233	239.786	156.062	0.784
Phosphatidylcholine acyl-alkyl C44:5	PC ae C44:5	Lipid metabolism	Glycerophospholipid metabolism	HMDB0013456		0.221638	0.0251707	0.0283871	0.398919	257.445	177.037	0.752
Phosphatidylcholine acyl-alkyl C44:6	PC ae C44:6	Lipid metabolism	Glycerophospholipid metabolism	HMDB0013450		0.176601	0.0758018	-0.0185098	0.358754	280.293	214.76	0.742
p-Cresol	p-Cre	Mammalian-microbial cometabolism	Phenylalanine and tyrosine metabolism	HMDB0001858	C01468	0.00968308	0.923051	-0.18514	0.203774	167.948	95.5376	0.7124
Phenylalanine	Phe	Amino acid metabolism	Phenylalanine and tyrosine metabolism	HMDB0000159	C00079	0.0435479	0.663854	-0.152216	0.236024	216.018	125.604	0.778
Proline	Pro	Amino acid metabolism	Arginine and proline metabolism; urea cycle	HMDB0000162	C00148	-0.169787	0.0880001	-0.352619	0.0255308	137.262	138.117	0.3508
Probably 4-deoxythreonic acid	Probably 4-DTA	Amino acid metabolism	Glycine, serine and threonine metabolism	HMDB0002453	-	0.010699	0.915006	-0.184159	0.204748	38.5697	119.312	0.09
Pseudouridine	Pse	Nucleotide metabolism	Pyrimidine metabolism	HMDB0000767	C02067	0.0431733	0.666573	-0.152583	0.235669	219.502	159.442	0.628
Sarcosine	Sar	Amino acid metabolism	Glycine, serine and threonine metabolism	HMDB0000271	C00213	-0.067102	0.502794	-0.258207	0.129057	200.871	94.7505	0.8732
Serine	Ser	Amino acid metabolism	Glycine, serine and threonine metabolism	HMDB0000187	C00065	-0.106198	0.288084	-0.294589	0.0901387	167.139	120.888	0.574
Serotonin	Sero	Amino acid metabolism	Tryptophan metabolism	HMDB0000259	C00780	0.0493867	0.622058	-0.146495	0.241542	107.524	101.516	0.3884
Hydroxysphingomyelin C14:1	SM (OH) C14:1	Lipid metabolism	Sphingolipid metabolism			0.193324	0.0515568	-0.00119632	0.373747	138.436	151.435	0.2944
Hydroxysphingomyelin C16:1	SM (OH) C16:1	Lipid metabolism	Sphingolipid metabolism	HMDB0029216		0.191993	0.0532158	-0.00257771	0.372558	186.23	179.444	0.3864
Hydroxysphingomyelin C22:1	SM (OH) C22:1	Lipid metabolism	Sphingolipid metabolism			0.116432	0.243865	-0.079851	0.304023	223.353	167.288	0.6064
Hydroxysphingomyelin C22:2	SM (OH) C22:2	Lipid metabolism	Sphingolipid metabolism			0.179975	0.0702856	-0.0150259	0.361787	59.5241	175.455	0.0516
Hydroxysphingomyelin C24:1	SM (OH) C24:1	Lipid metabolism	Sphingolipid metabolism			0.216199	0.0290746	0.0226776	0.394104	39.5044	137.898	0.0568
Sphingomyelin C16:0	SM C16:0	Lipid metabolism	Sphingolipid metabolism			0.131745	0.186861	-0.0643794	0.318071	208.185	148.796	0.6288
Sphingomyelin C16:1	SM C16:1	Lipid metabolism	Sphingolipid metabolism			0.156184	0.11698	-0.0394905	0.340322	51.5069	138.565	0.0904
Sphingomyelin C18:0	SM C18:0	Lipid metabolism	Sphingolipid metabolism			-0.00274067	0.97819	-0.197111	0.191836	119.154	139.141	0.2848
Sphingomyelin C18:1	SM C18:1	Lipid metabolism	Sphingolipid metabolism			0.0194923	0.84582	-0.175648	0.213159	193.741	156.551	0.5388
Sphingomyelin C20:2	SM C20:2	Lipid metabolism	Sphingolipid metabolism			0.101119	0.311893	-0.0952288	0.289893	282.457	192.736	0.8676
Sphingomyelin C22:3	SM C22:3	Lipid metabolism	Sphingolipid metabolism			0.152989	0.124754	-0.042758	0.337425	299.696	201.624	0.9176
Sphingomyelin C24:0	SM C24:0	Lipid metabolism	Sphingolipid metabolism			0.0501195	0.616893	-0.145776	0.242233	169.829	154.32	0.43
Sphingomyelin C24:1	SM C24:1	Lipid metabolism	Sphingolipid metabolism	HMDB0012107		-0.143393	0.150495	-0.328701	0.0525477	58.0296	160.522	0.07
Sphingomyelin C26:0	SM C26:0	Lipid metabolism	Sphingolipid metabolism			0.0681358	0.496221	-0.128036	0.259176	224.438	118.036	0.894
Sphingomyelin C26:1	SM C26:1	Lipid metabolism	Sphingolipid metabolism	HMDB0013461		-0.0661131	0.509123	-0.25728	0.130034	200.907	140.403	0.6412
S-Methylcysteine	S-Met-Cys	Xenobiotics and related metabolism	Food or plant constituents	HMDB0002108	C22040	-0.195972	0.0483805	-0.376112	-0.00155625	36.8743	91.6187	0.1332
Spermidine	Spe	Amino acid metabolism	Arginine and proline metabolism; urea cycle	HMDB0001257	C00315	0.00827391	0.934222	-0.186501	0.202423	129.715	143.481	0.31
Succinic acid	Suc	Energy metabolism	TCA cycle	HMDB0000254	C00042	0.0823986	0.41032	-0.113902	0.272507	85.3477	174.828	0.0968
Threonic acid	TA	Xenobiotics and related metabolism	Sugars, sugar substitutes and sugar derivatives	HMDB0000943	C01620	0.0894654	0.371207	-0.106869	0.279085	209.8	109.53	0.832
Tartaric acid	TarA	Xenobiotics and related metabolism	Food or plant constituents	HMDB0000956	C00898	0.2285	0.0208912	0.0356075	0.404979	4.84947	98.0611	0.0088
Taurine	Tau	Amino acid metabolism	Cysteine, methionine and taurine metabolism	HMDB0000251	C00245	-0.0187794	0.851392	-0.212478	0.176339	168.347	86.1969	0.7548
Taurocholate	TCA	Lipid metabolism	Bile acid metabolism	HMDB0000036	C05122	0.15391	0.122473	-0.0418162	0.33826	190.409	127.406	0.6292
Taurochenodeoxycholate	TCDCA	Lipid metabolism	Bile acid metabolism	HMDB0000951	C05465	-0.0210472	0.833691	-0.214644	0.17414	34.9446	146.107	0.0508
Taurodeoxycholate	TDCA	Lipid metabolism	Bile acid metabolism	HMDB0000896	C05463	0.0282265	0.778238	-0.167166	0.221486	90.0604	151.693	0.17
Threonine	Thr	Amino acid metabolism	Glycine, serine and threonine metabolism	HMDB0000167	C00188	-0.235946	0.016969	-0.411537	-0.0434653	52.9288	120.686	0.1356
Threitol	Threi	Xenobiotics and related metabolism	Sugars, sugar substitutes and sugar derivatives	HMDB0004136	C16884	0.100958	0.312665	-0.0953894	0.289744	234.26	126.515	0.8932
Trimethylamine N-oxide	TMAO	Mammalian-microbial cometabolism	Trimethylamines metabolism	HMDB0000925	C01104	-0.0709165	0.478767	-0.261781	0.125286	80.7241	110.721	0.242
trans-4-Hydroxyproline	trans-4-OH-Pro	Amino acid metabolism	Arginine and proline metabolism; urea cycle	HMDB0000725	C01157	-0.167645	0.0921416	-0.350687	0.027734	174.904	121.244	0.5892
Tryptophan	Trp	Amino acid metabolism	Tryptophan metabolism	HMDB0000929	C00078	-0.0484712	0.628538	-0.240677	0.147393	149.46	101.738	0.5624
Tyrosine	Tyr	Amino acid metabolism	Phenylalanine and tyrosine metabolism	HMDB0000158	C00082	-0.112714	0.259354	-0.300599	0.0835937	168.5	158.684	0.3828
Unknown (2.2-Dihydroxyacetic acid or similar)	U(2.2-Di-OH-AA or similar)					0.0080533	0.935972	-0.186714	0.202211	245.011	162.459	0.8036
Unknown (Alloxanic acid or similar)	U(Allox A or similar)					0.0206784	0.836565	-0.174498	0.214292	259.68	218.666	0.5804
Unknown (Amine 1)	U(Amine 1)					0.138874	0.163914	-0.0571443	0.324583	241.016	171.118	0.712
Unknown (Amine 2)	U(Amine 2)					0.145049	0.145788	-0.0508609	0.330209	82.9693	131.056	0.1884
Unknown (C6 sugar alcohol)	U(C6 sugar alcohol)					0.000900888	0.99283	-0.193608	0.195342	61.7442	105.359	0.194
Unknown (Disaccharide-like)	U(Disaccharide-like)					0.0529196	0.597329	-0.143027	0.244874	22.2402	106.604	0.0656
Unknown (Glycerol-1-phosphate or similar)	U(Glycerol-1P or similar)					-0.165829	0.0957731	-0.349047	0.0296009	109.341	119.57	0.3228
Unknown (Glycoside 1)	U(Glycoside 1)					-0.188467	0.0578283	-0.369402	0.00623696	162.549	242.434	0.1064
Unknown (Glycoside 2)	U(Glycoside 2)					-0.215403	0.0296868	-0.393398	-0.0218432	121.191	233.025	0.0552
Unknown (Probably Erythronic acid)	U(Probably EA)					0.231336	0.0193143	0.0385971	0.407478	138.8	141.507	0.3284
Unknown (Similar to 2-Ethyl-3-hydroxypropionic acid)	U(Similar to 2-Ethyl-3-OH-PA)					0.141453	0.156149	-0.0545214	0.326935	193.145	114.204	0.7096
Unknown (Similar to 2-Aminoisobutyric acid)	U(Similar to AIB)					-0.0384554	0.701174	-0.231201	0.157195	252.287	157.881	0.86
Unknown (Similar to Aminomalonic acid)	U(Similar to Ama)					0.186035	0.0611948	-0.00875648	0.367224	230.729	154.187	0.726
Unknown (Similar to Ethanolamine)	U(Similar to ETA)					0.0910477	0.362772	-0.105292	0.280555	85.0343	184.395	0.0844
Unknown (Similar to Mimosine 1)	U(Similar to Mim 1)					0.0210368	0.833772	-0.174151	0.214634	129.517	142.522	0.3104
Unknown (Similar to Mimosine 2)	U(Similar to Mim 2)					0.0745228	0.456632	-0.121716	0.265155	266.243	174.315	0.846
Unknown (Similar to N-Acetylserine)	U(Similar to N-Ace-Ser)					0.178333	0.0729287	-0.0167223	0.360311	148.027	170.19	0.2716
Unknown (Similar to N-Formylglycine)	U(Similar to N-Form-Gly)					-0.00668679	0.946819	-0.2009	0.188033	313.899	229.723	0.8928
Unknown (Similar to Uracil)	U(Similar to Ura)					-0.0102627	0.91846	-0.20433	0.184581	295.015	199.624	0.9144
Unknown (Sugar or sugar-like (C6-C7) 1)	U(Sugar-like (C6-C7) 1)					-0.134518	0.177673	-0.320606	0.0615677	124.587	199.19	0.1256
Unknown (Sugar or sugar-like (C6-C7) 2)	U(Sugar-like (C6-C7) 2)					-0.253824	0.0100469	-0.427211	-0.0624312	51.3596	184.466	0.0332
Unknown (Sugar or sugar-like 1)	U(Sugar-like 1)					-0.16854	0.0903925	-0.351494	0.0268135	176.358	164.312	0.4096
Unknown (Sugar or sugar-like 2)	U(Sugar-like 2)					-0.0221542	0.82508	-0.2157	0.173066	230.662	155.412	0.744
Unknown (Sugar or sugar-like 3)	U(Sugar-like 3)					0.0803301	0.42221	-0.115956	0.270578	67.8144	106.623	0.2144
Unknown (Sugar or sugar-like 4)	U(Sugar-like 4)					-0.135168	0.175568	-0.321199	0.0609082	53.102	174.464	0.0376
Unknown 0.731	U0.731					0.154224	0.121702	-0.0414951	0.338545	174.282	134.688	0.534
Unknown 0.878	U0.878					0.0259679	0.795578	-0.169362	0.219335	299.105	207.228	0.9124
Unknown 0.928	U0.928					0.161261	0.105405	-0.0342896	0.344919	120.019	177.236	0.1796
Unknown 0.936	U0.936					-0.0682971	0.495199	-0.259328	0.127876	259.384	214.401	0.5904
Unknown 0130	U0130					-0.0240465	0.810409	-0.217504	0.171229	224.592	145.892	0.7176
Unknown 0132	U0132					0.163241	0.101141	-0.0322584	0.346709	82.7238	137.771	0.1784
Unknown 0169	U0169					-0.121032	0.225606	-0.308251	0.0752136	198.35	149.626	0.5812
Unknown 0236	U0236					0.143386	0.150513	-0.0525542	0.328695	267.35	215.646	0.6508
Unknown 0262	U0262					-0.0703585	0.482243	-0.261259	0.125838	100.954	153.648	0.1848
Unknown 0273	U0273					0.0336135	0.737331	-0.16192	0.226607	214.964	133.302	0.7508
Unknown 0279	U0279					0.0397713	0.691458	-0.15591	0.232448	316.87	232.71	0.9152
Unknown 0359	U0359					-0.105261	0.292382	-0.293723	0.0910782	142.291	124.187	0.414
Unknown 0378	U0378					0.107282	0.283164	-0.0890511	0.29559	208.533	124.506	0.7504
Unknown 0406	U0406					0.000517592	0.995881	-0.193977	0.194973	81.5617	197.337	0.0524
Unknown 0521	U0521					8.25264e-05	0.999343	-0.194395	0.194554	227.309	109.068	0.9032
Unknown 0586	U0586					0.112665	0.25956	-0.0836426	0.300555	155.541	107.905	0.5756
Unknown 0596	U0596					0.180575	0.0693389	-0.0144055	0.362326	98.8481	116.948	0.3
Unknown 0614	U0614					-0.0100405	0.92022	-0.204117	0.184795	254.101	169.409	0.8092
Unknown 0635	U0635					0.0752489	0.452245	-0.120997	0.265834	251.373	154.405	0.8612
Unknown 0666	U0666					0.167	0.0934177	-0.0283967	0.350105	106.046	145.207	0.2292
Unknown 0680	U0680					0.173502	0.0811689	-0.021705	0.355966	180.523	120.005	0.6096
Unknown 0735	U0735					-0.0820954	0.412051	-0.272224	0.114203	197.149	139.997	0.6256
Unknown 0757	U0757					0.187336	0.0593745	-0.00740895	0.36839	33.2382	140.369	0.04
Unknown 0811	U0811					0.128597	0.197706	-0.0675676	0.315189	168.414	140.287	0.4684
Unknown 0827	U0827					0.0902067	0.36724	-0.10613	0.279774	58.3448	170.717	0.0524
Unknown 0856	U0856					0.268757	0.00630847	0.0783785	0.440223	250.435	140.452	0.916
Unknown 0882	U0882					0.0804195	0.421692	-0.115868	0.270661	169.337	128.236	0.5348
Unknown 0888	U0888					0.0207419	0.83607	-0.174437	0.214352	240.597	199.51	0.522
Unknown 0896	U0896					0.0365542	0.715297	-0.159051	0.229398	260.352	198.605	0.7016
Unknown 0930	U0930					-0.0716461	0.474243	-0.262464	0.124564	114.276	124.546	0.318
Unknown 0941	U0941					-0.19161	0.0537024	-0.372215	0.00297604	157.983	156.828	0.3624
Unknown 0943	U0943					-0.0607713	0.544012	-0.252265	0.135303	265.665	190.573	0.7696
Unknown 0961	U0961					-0.0903226	0.366622	-0.279881	0.106014	284.465	188.881	0.8988
Unknown 0971	U0971					0.133892	0.179717	-0.0622025	0.320034	61.5229	121.495	0.15
Unknown 0975	U0975					-0.282991	0.00395158	-0.452559	-0.0936712	58.7266	163.043	0.0632
Unknown 0978	U0978					-0.296963	0.00243823	-0.464606	-0.10877	121.448	168.261	0.2092
Unknown 0992	U0992					-0.0137581	0.890838	-0.207677	0.181202	110.627	118.672	0.32
Unknown 1.088	U1.088					0.118445	0.235751	-0.0778222	0.305874	191.52	142.189	0.576
Unknown 1.100	U1.100					-0.0589471	0.556189	-0.25055	0.137099	240.27	172.11	0.6964
Unknown 1.100	U1.100					0.141309	0.156576	-0.0546681	0.326803	291.211	159.618	0.9756
Unknown 1.111	U1.111					0.151109	0.12951	-0.0446788	0.335718	248.883	150.369	0.8676
Unknown 1.148	U1.148					0.0938942	0.347898	-0.102451	0.283198	228.799	170.104	0.6408
Unknown 1.156	U1.156					-0.280192	0.00434053	-0.450139	-0.0906569	45.1991	135.148	0.0892
Unknown 1.159	U1.159					-0.0283936	0.776959	-0.221645	0.167003	176.908	162.924	0.4168
Unknown 1.166	U1.166					-0.161833	0.104157	-0.345437	0.0337022	215.037	161.992	0.6136
Unknown 1.170	U1.170					0.0473239	0.636697	-0.148518	0.239594	96.8661	167.279	0.1368
Unknown 1.187	U1.187					-0.147513	0.138992	-0.332451	0.0483489	46.7495	144.343	0.0704
Unknown 1.192	U1.192					-0.1341	0.179035	-0.320224	0.0619914	268.53	175.202	0.864
Unknown 1.197	U1.197					-0.163827	0.0999037	-0.347239	0.031656	75.829	153.862	0.1152
Unknown 1.204	U1.204					-0.0703722	0.482157	-0.261271	0.125825	197.826	133.314	0.6616
Unknown 1.226	U1.226					-0.0285539	0.775733	-0.221797	0.166847	253.486	213.615	0.5576
Unknown 1.266	U1.266					-0.0818854	0.413252	-0.272028	0.114412	177.187	212.756	0.2292
Unknown 1.269	U1.269					-0.0363505	0.716816	-0.229205	0.15925	291.995	208.19	0.834
Unknown 1.311	U1.311					0.191259	0.0541505	-0.00334015	0.371901	91.7656	174.751	0.1116
Unknown 1.338	U1.338					0.181011	0.0686587	-0.0139554	0.362717	210.066	230.485	0.2624
Unknown 1.410	U1.410					0.15417	0.121835	-0.0415506	0.338496	109.828	226.013	0.0524
Unknown 1.548	U1.548					0.0880252	0.378987	-0.108304	0.277745	192.126	196.694	0.3404
Unknown 1.639	U1.639					0.098427	0.325015	-0.0979222	0.287401	128.851	210.86	0.1124
Unknown 1.803	U1.803					-0.158838	0.110811	-0.342726	0.0367726	175.032	116.546	0.6164
Unknown 1016	U1016					-0.0947673	0.343414	-0.284008	0.10158	175.848	94.8789	0.7584
Unknown 1026	U1026					-0.0272219	0.785937	-0.220529	0.168143	219.035	116.549	0.9016
Unknown 1028	U1028					-0.149089	0.134774	-0.333883	0.0467413	272.91	183.087	0.8508
Unknown 1032	U1032					-0.0425014	0.67146	-0.235034	0.15324	250.112	184.396	0.6896
Unknown 1033	U1033					-0.00379212	0.969826	-0.198121	0.190824	125.544	151.994	0.268
Unknown 1043	U1043					0.11246	0.260433	-0.0838484	0.300366	286.869	199.098	0.8584
Unknown 1055	U1055					0.129721	0.193782	-0.0664296	0.316219	210.453	168.968	0.5288
Unknown 1081	U1081					-0.188959	0.0571649	-0.369843	0.00572604	85.4574	140.996	0.1956
Unknown 1085	U1085					-0.00963772	0.92341	-0.203731	0.185184	119.92	176.563	0.174
Unknown 1086	U1086					0.00820909	0.934736	-0.186564	0.202361	254.203	164.124	0.8256
Unknown 1091 (Sugar acid)	U1091 (Sugar acid)					0.141781	0.155183	-0.0541881	0.327233	14.8777	125.163	0.0168
Unknown 1099	U1099					-0.000981179	0.992191	-0.195419	0.193531	232.711	148.65	0.796
Unknown 1117	U1117					0.0945374	0.344591	-0.101809	0.283795	214.04	122.497	0.7952
Unknown 1170	U1170					0.0499421	0.618142	-0.14595	0.242066	225.054	107.011	0.9028
Unknown 1179	U1179					0.0562075	0.574719	-0.139796	0.247972	152.852	106.184	0.5616
Unknown 1189	U1189					-0.0701297	0.483672	-0.261044	0.126065	193.441	120.944	0.7164
Unknown 1193	U1193					-0.0471413	0.637999	-0.239421	0.148697	203.303	144.365	0.6108
Unknown 1194	U1194					0.0569479	0.569682	-0.139067	0.248669	244.545	141.227	0.8576
Unknown 1199	U1199					0.0276019	0.783023	-0.167774	0.220891	200.224	130.679	0.688
Unknown 1202	U1202					0.0920437	0.357524	-0.104298	0.28148	231.48	135.322	0.8592
Unknown 1215	U1215					0.105002	0.293577	-0.0913378	0.293484	173.57	128.361	0.5596
Unknown 1224	U1224					-0.0165055	0.869216	-0.210305	0.178543	116.494	151.357	0.2512
Unknown 1231	U1231					0.0811745	0.417332	-0.115118	0.271366	239.942	148.667	0.8236
Unknown 1238	U1238					0.0148061	0.88258	-0.180188	0.20868	242.614	189.005	0.6024
Unknown 1239	U1239					0.0248638	0.804091	-0.170435	0.218283	261.786	163.94	0.88
Unknown 1258	U1258					0.00315176	0.974919	-0.19144	0.197506	259.03	192.904	0.704
Unknown 1260	U1260					-0.11076	0.267753	-0.298799	0.0855575	253.571	177.56	0.7752
Unknown 1285	U1285					6.76965e-05	0.999461	-0.19441	0.19454	251.383	138.21	0.9128
Unknown 1306	U1306					-0.0246	0.806129	-0.218032	0.170691	182.48	133.121	0.5688
Unknown 1328	U1328					-0.0899956	0.368367	-0.279577	0.10634	250.873	167.835	0.7804
Unknown 1331	U1331					-0.195875	0.0484937	-0.376026	-0.00145554	102.033	180.159	0.126
Unknown 1337	U1337					-0.0297871	0.766319	-0.22297	0.165647	69.8856	119.623	0.1796
Unknown 1349	U1349					0.229254	0.0204617	0.0364017	0.405643	135.839	140.885	0.3312
Unknown 1412	U1412					0.076449	0.445046	-0.119807	0.266955	219.793	165.56	0.6076
Unknown 1426	U1426					-0.133142	0.18219	-0.319348	0.0629634	214.243	155.403	0.6324
Unknown 1568	U1568					-0.0337283	0.736466	-0.226716	0.161808	201.182	129.501	0.7144
Unknown 1782	U1782					-0.0778284	0.436851	-0.268243	0.118439	213.723	127.69	0.7952
Unknown 2.047	U2.047					0.0751423	0.452888	-0.121102	0.265734	199.442	207.795	0.318
Unknown 2.082	U2.082					-0.14093	0.157703	-0.326457	0.0550541	236.977	192.883	0.5888
Unknown 2.246	U2.246					0.158134	0.112424	-0.0374945	0.342088	142.536	179.189	0.222
Unknown 2.250	U2.250					0.113526	0.255914	-0.0827766	0.301348	233.394	157.916	0.7256
Unknown 2.278	U2.278					-0.013667	0.891557	-0.20759	0.18129	253.843	167.688	0.8008
Unknown 2.289	U2.289					-0.0511281	0.609814	-0.243185	0.144786	263.942	199.688	0.7216
Unknown 2.295	U2.295					-0.0403811	0.686972	-0.233026	0.155314	284.41	209.189	0.8128
Unknown 2.307	U2.307					0.10131	0.310974	-0.0950373	0.29007	251.901	223.476	0.506
Unknown 2.313	U2.313					0.0618534	0.536852	-0.134236	0.253282	143.633	232.989	0.1036
Unknown 2.319	U2.319					-0.169307	0.0889148	-0.352186	0.0260245	167.855	173.937	0.3252
Unknown 2.324	U2.324					0.0822128	0.41138	-0.114086	0.272334	165.234	223.247	0.1592
Unknown 2.403	U2.403					0.076966	0.441965	-0.119295	0.267438	262.485	206.011	0.6428
Unknown 2.416	U2.416					0.124252	0.21341	-0.0719619	0.311207	258.578	211.259	0.614
Unknown 2.427	U2.427					0.0684279	0.494372	-0.127747	0.25945	118.974	198.637	0.1176
Unknown 2.543	U2.543					-0.0839206	0.401698	-0.273925	0.112388	220.626	147.516	0.7
Unknown 2.656	U2.656					-0.28066	0.00427318	-0.450544	-0.0911609	17.4364	137.385	0.0232
Unknown 2.681	U2.681					-0.211609	0.0327568	-0.390033	-0.0178698	24.4044	129.445	0.0372
Unknown 2.738	U2.738					-0.0856073	0.39227	-0.275496	0.110711	160.4	132.876	0.4712
Unknown 2.748	U2.748					-0.0388036	0.698599	-0.231531	0.156855	244.448	174.16	0.724
Unknown 2.785	U2.785					-0.0472898	0.63694	-0.239562	0.148551	253.724	228.97	0.468
Unknown 2.822	U2.822					-0.0892231	0.372509	-0.278859	0.10711	321.551	238.852	0.9184
Unknown 2.889	U2.889					-0.035182	0.725551	-0.228096	0.16039	156.725	134.67	0.4428
Unknown 2.910	U2.910					-0.0587804	0.557309	-0.250393	0.137264	228.562	130.725	0.842
Unknown 2.948	U2.948					-0.094645	0.34404	-0.283895	0.101702	225.812	151.339	0.7212
Unknown 2.954	U2.954					-0.193976	0.0507588	-0.37433	0.000518516	70.9856	130.769	0.144
Unknown 3.025	U3.025					-0.141306	0.156586	-0.3268	0.0546718	243.044	217.109	0.4648
Unknown 3.035	U3.035					-0.252298	0.0105214	-0.425877	-0.0608064	194.11	214.908	0.282
Unknown 3.047	U3.047					-0.134235	0.178594	-0.320347	0.0618546	244.626	161.43	0.7588
Unknown 3.060	U3.060					-0.25726	0.00904706	-0.430212	-0.0660921	133.933	144.244	0.3112
Unknown 3.298	U3.298					0.0525696	0.599759	-0.143371	0.244544	225.007	189.27	0.4988
Unknown 3.309	U3.309					0.00727	0.942189	-0.18747	0.20146	78.0774	142.523	0.1564
Unknown 3.317	U3.317					-0.0515368	0.606956	-0.24357	0.144385	176.804	120.258	0.6208
Unknown 3.334	U3.334					-0.0179017	0.858264	-0.21164	0.17719	212.575	145.607	0.6764
Unknown 3.354	U3.354					-0.146055	0.142982	-0.331125	0.049835	114.526	155.479	0.2236
Unknown 3.365	U3.365					-0.142334	0.153562	-0.327737	0.0536253	254.424	197.984	0.6428
Unknown 3.378	U3.378					-0.026497	0.791507	-0.219839	0.168848	261.081	192.94	0.7148
Unknown 3.385	U3.385					0.0222605	0.824255	-0.172963	0.215801	209.578	131.484	0.7272
Unknown 3.405	U3.405					-0.133307	0.181644	-0.319499	0.0627961	109.9	119.197	0.3288
Unknown 3.693	U3.693					-0.210631	0.033591	-0.389164	-0.0168457	49.5971	178.669	0.0352
Unknown 3.698	U3.698					-0.0360347	0.719173	-0.228905	0.159558	235.715	148.886	0.7848
Unknown 3.709	U3.709					-0.132586	0.184039	-0.31884	0.0635271	270.278	206.912	0.7056
Unknown 3.818	U3.818					-0.207083	0.0367659	-0.386012	-0.0131372	195.432	175.845	0.4416
Unknown 3.831	U3.831					-0.168247	0.0909628	-0.35123	0.0271152	276.351	208.508	0.7332
Unknown 3.902	U3.902					-0.166114	0.0951954	-0.349305	0.0293077	269.487	246.657	0.4788
Unknown 3.950	U3.950					-0.30949	0.0015494	-0.475354	-0.122381	76.4194	138.727	0.1532
Unknown 3.956	U3.956					-0.324414	0.000879474	-0.488095	-0.138689	48.4245	158.89	0.0532
Unknown 3.961	U3.961					-0.393134	4.36285e-05	-0.545875	-0.215105	16.0188	180.825	0.0032
Unknown 3.966	U3.966					-0.197745	0.0463459	-0.377695	-0.00340068	214.444	200.846	0.4132
Unknown 3.971	U3.971					-0.305399	0.00180059	-0.47185	-0.117928	73.5636	157.287	0.1012
Unknown 3.993	U3.993					-0.12012	0.229144	-0.307414	0.0761329	268.778	205.128	0.7024
Unknown 4.012	U4.012					-0.130131	0.192366	-0.316594	0.0660146	274.455	206.276	0.7648
Unknown 4.020	U4.020					-0.133056	0.182474	-0.31927	0.0630503	258.721	191.603	0.7372
Unknown 4.025	U4.025					-0.192244	0.0528996	-0.372782	0.00231729	169.629	163.88	0.3612
Unknown 4.110	U4.110					-0.039258	0.695242	-0.231962	0.156411	217.095	171.793	0.532
Unknown 4.158	U4.158					-0.101366	0.310706	-0.290122	0.0949815	249.871	149.881	0.8596
Unknown 4.170	U4.170					-0.172049	0.0837896	-0.354657	0.0232026	76.1977	172.383	0.086
Unknown 4.179	U4.179					0.072886	0.466608	-0.123337	0.263624	81.7086	186.45	0.0632
Unknown 4.190	U4.190					0.0279965	0.779999	-0.16739	0.221267	230.155	167.259	0.6648
Unknown 4.199	U4.199					-0.0825228	0.409613	-0.272622	0.113778	235.357	141.589	0.8272
Unknown 4.252	U4.252					-0.306223	0.00174724	-0.472556	-0.118824	137.061	161.075	0.2652
Unknown 4.291	U4.291					-0.14088	0.157851	-0.326412	0.0551048	176.274	189.054	0.3032
Unknown 4.345	U4.345					-0.100014	0.317236	-0.28887	0.0963346	129.551	176.091	0.1916
Unknown 5.246	U5.246					0.114078	0.253593	-0.0822207	0.301856	240.952	177.844	0.6652
Unknown 5.402	U5.402					0.0841507	0.400405	-0.11216	0.274139	131.408	230.067	0.0796
Unknown 6.997	U6.997					-0.100703	0.313898	-0.289508	0.0956452	232.561	165.728	0.7008
Unknown 7.028	U7.028					-0.0300476	0.764334	-0.223218	0.165394	203.738	117.401	0.7648
Unknown 7.067	U7.067					-0.235737	0.0170696	-0.411354	-0.0432449	65.1107	105.981	0.2064
Unknown 7.294	U7.294					-0.0735974	0.462258	-0.26429	0.122633	261.436	174.304	0.8556
Unknown 7.700	U7.700					-0.00895506	0.928821	-0.203076	0.185843	73.585	111.557	0.2124
Unknown A1461	UA1461					0.0500778	0.617187	-0.145817	0.242194	198.379	128.227	0.668
Ursodeoxycholate	UDCA	Lipid metabolism	Bile acid metabolism	HMDB0000946	C07880	-0.0622743	0.534078	-0.253677	0.133821	231.485	121.967	0.8956
Valine	Val	Amino acid metabolism	Isoleucine, leucine and valine metabolism	HMDB0000883	C00183	0.21621	0.0290658	0.0226896	0.394114	166.595	146.545	0.4432
alpha-Hydroxybutyric acid	α-OH-BA	Carbohydrate metabolism	Propanoate metabolism	HMDB0000008	C05984	0.113571	0.255726	-0.0827316	0.301389	220.396	156.419	0.6624
beta-Hydroxybutyric acid	β-OH-BA	Lipid metabolism	Ketone body metabolism	HMDB0000357	C01089	0.128948	0.196476	-0.0672128	0.31551	255.429	234.754	0.46

## Sheet: M_adj1
Results of bi- and multivariate association analyses between the VO2peak and plasma metabolites in males (n=150)
All variables were Van der Waerden-transformed prior to analysis and adjusted for age.
Variable	Abbreviation	Major pathway/class	Specific pathway/class	HMDB ID	KEGG ID	PC	pv1	lo	up	RP measured	mean RP permutated	pv2
2-Keto-3-methylvaleric acid derivative	2-Keto-3-MVA der.1	Amino acid metabolism	Isoleucine, leucine and valine metabolism	HMDB0000491		-0.0773161	0.347006	-0.23467	0.083986	252.545	163.107	0.6892
2-Keto-3-methylvaleric acid derivative 2	2-Keto-3-MVA der.2	Amino acid metabolism	Isoleucine, leucine and valine metabolism	HMDB0000491	C03465	0.0226915	0.782837	-0.138072	0.18229	271.129	155.474	0.7616
2-Keto-4-methylvaleric acid	2-Keto-4-MVA	Amino acid metabolism	Isoleucine, leucine and valine metabolism	HMDB0000695	C00233	0.032885	0.689528	-0.128051	0.192134	249.717	155.193	0.6612
2-Hydroxypyridine	2-OH-Pyr	Xenobiotics and related metabolism	Chemicals	HMDB0013751	C02502	0.114503	0.162947	-0.0466143	0.269813	145.038	161.351	0.3064
3-Indoleacetic acid	3-Ind-AA	Mammalian-microbial cometabolism	Tryptophan metabolism	HMDB0000197	C00954	-0.133314	0.103873	-0.287434	0.0275362	76.8091	150.692	0.1664
3-Indolelactic acid	3-Ind-Lac	Mammalian-microbial cometabolism	Tryptophan metabolism	HMDB0000671	C02043	0.0934787	0.255208	-0.0677985	0.249995	136.64	150.567	0.318
3-Hydroxy-3-methylbutyric acid	3-OH-3-MBA	Amino acid metabolism	Isoleucine, leucine and valine metabolism	HMDB0000754	C20827	0.107635	0.189846	-0.0535505	0.263353	161.383	155.646	0.376
3-Hydroxypyridine	3-OH-Pyr	Xenobiotics and related metabolism	Chemicals			0.084377	0.304613	-0.0769247	0.241375	216.143	161.573	0.528
3-Phenylpropionic acid	3-Phe-PA	Xenobiotics and related metabolism	Chemicals	HMDB0000764	C05629	0.0301627	0.714059	-0.130731	0.189508	313.451	142.955	0.9504
4-Hydroxyphenylacetic acid	4-OH-Phe-AA	Amino acid metabolism	Phenylalanine and tyrosine metabolism	HMDB0000020	C00642	0.0429692	0.6016	-0.118106	0.201841	273.296	143.712	0.7944
4-Hydroxyphenyllactic acid	4-OH-Phe-Lac	Mammalian-microbial cometabolism	Polyphenolic compounds metabolism	HMDB0000755	C03672	0.0370489	0.652629	-0.123949	0.196146	215.962	146.122	0.5444
5-Oxoproline	5-Oxopro	Cofactors and vitamins metabolism	Glutathione metabolism	HMDB0000267	C01879	0.00225428	0.978158	-0.158064	0.162457	256.468	157.604	0.7132
Acetate	Acet	Carbohydrate metabolism	Glucose and pyruvate metabolism	HMDB0000042	C00033	0.194081	0.0173225	0.0349054	0.343654	84.9967	150.531	0.1776
Acetoacetate derivative	Acetoacet	Lipid metabolism	Ketone body metabolism			0.200597	0.0138426	0.0416754	0.349619	43.2022	164.366	0.0536
Acetylornithine	AcOrn	Amino acid metabolism	Arginine and proline metabolism; urea cycle	HMDB0003357	C00437	0.149771	0.0673555	-0.010749	0.302765	168.652	149.789	0.4044
Asymmetric Dimethylarginine	ADMA	Amino acid metabolism	Arginine and proline metabolism; urea cycle	HMDB0001539	C03626	0.116562	0.155466	-0.0445316	0.271747	73.5367	146.775	0.168
Alanine	Ala	Amino acid metabolism	Alanine and aspartate metabolism	HMDB0000161	C09885	-0.0787884	0.337873	-0.236069	0.082515	228.092	157.376	0.5812
alpha-Aminoadipate	alpha-AAA	Amino acid metabolism	Lysine metabolism	HMDB0000510	C00956	-0.182606	0.0253135	-0.333119	-0.0230178	70.5845	150.099	0.15
Arabitol	Arabi	Carbohydrate metabolism	Miscellaneous (unclassified sugar acids/polyols)	HMDB0000568	C01904	0.00312436	0.969731	-0.157216	0.163304	308.278	150.785	0.9428
Arginine	Arg	Amino acid metabolism	Arginine and proline metabolism; urea cycle	HMDB0000517	C00062	-0.1362	0.0965337	-0.290128	0.0245989	121.264	148.85	0.2736
Asparagine	Asn	Amino acid metabolism	Alanine and aspartate metabolism	HMDB0000168	C00152	0.123393	0.132488	-0.0376123	0.278154	117.49	144.776	0.272
Aspartate	Asp	Amino acid metabolism	Alanine and aspartate metabolism	HMDB0000191	C00049	-0.0995123	0.225671	-0.255696	0.0617338	197.4	150.52	0.4852
Betaine	Bet	Amino acid metabolism	Glycine, serine and threonine metabolism	HMDB0000043	C00719	0.0763687	0.352965	-0.0849323	0.233769	230.732	146.921	0.6128
Decanoic acid	C10:0	Lipid metabolism	Medium-chain fatty acid metabolism	HMDB0000511	C01571	-0.0426303	0.604472	-0.201515	0.11844	306.709	162.872	0.9408
Decenoylcarnitine	C10:1-Car	Lipid metabolism	Carnitine metabolism			0.173806	0.0334125	0.0139326	0.325015	130.341	159.047	0.2748
Decadienylcarnitine	C10:2-Car	Lipid metabolism	Carnitine metabolism	HMDB0006469		0.103971	0.205454	-0.057244	0.259902	250.495	158.185	0.6808
Decanoylcarnitine	C10-Car	Lipid metabolism	Carnitine metabolism	HMDB0000651		0.12094	0.14042	-0.040099	0.275855	200.289	162.412	0.472
Dodecanoic acid	C12:0	Lipid metabolism	Medium-chain fatty acid metabolism	HMDB0000638	C02679	-0.189475	0.0202195	-0.33943	-0.0301284	185.953	144.699	0.4984
Dodecanoylcarnitine	C12-Car	Lipid metabolism	Carnitine metabolism	HMDB0002250		0.132606	0.105737	-0.0282557	0.286773	176.87	163.382	0.3872
Tetradecanoic acid	C14:0	Lipid metabolism	Long-chain fatty acid metabolism	HMDB0000806	C06424	-0.228206	0.00497384	-0.374762	-0.0705239	89.4369	172.403	0.1368
cis-9-Tetradecenoic acid	C14:1	Lipid metabolism	Long-chain fatty acid metabolism	HMDB0002000	C08322	-0.19511	0.0167274	-0.344596	-0.0359728	147.324	169.902	0.2948
Tetradecenoylcarnitine	C14:1-Car	Lipid metabolism	Carnitine metabolism	HMDB0013329		0.159488	0.0512387	-0.000794005	0.31178	154.348	167.948	0.3124
Hydroxytetradecenoylcarnitine	C14:1-OH-Car	Lipid metabolism	Carnitine metabolism			-0.0112723	0.891105	-0.171224	0.149259	161.203	162.748	0.3604
Tetradecadienylcarnitine	C14:2-Car	Lipid metabolism	Carnitine metabolism			0.153088	0.0614437	-0.00735426	0.305846	231.36	166.942	0.5804
Hydroxytetradecadienylcarnitine	C14:2-OH-Car	Lipid metabolism	Carnitine metabolism			0.0516612	0.530106	-0.109507	0.210183	256.129	146.832	0.7268
Tetradecanoylcarnitine	C14-Car	Lipid metabolism	Carnitine metabolism	HMDB0005066		-0.0104779	0.898736	-0.170453	0.150036	203.26	158.162	0.4832
Pentadecanoic acid	C15:0	Lipid metabolism	Long-chain fatty acid metabolism	HMDB0000826	C16537	-0.127783	0.119158	-0.282264	0.0331575	227.535	162.622	0.5368
Hexadecanoic acid	C16:0	Lipid metabolism	Long-chain fatty acid metabolism	HMDB0000220	C00249	-0.236383	0.00358829	-0.382167	-0.0791185	82.2126	174.459	0.112
cis-9-Hexadecenoic acid	C16:1 9cis	Lipid metabolism	Long-chain fatty acid metabolism	HMDB0003229	C08362	-0.198326	0.0149791	-0.347541	-0.039314	141.569	168.45	0.2916
Hexadecanoylcarnitine	C16-Car	Lipid metabolism	Carnitine metabolism	HMDB0000222	C02990	-0.108523	0.186196	-0.264189	0.0526546	80.0871	153.196	0.1652
Heptadecanoic acid	C17:0	Lipid metabolism	Long-chain fatty acid metabolism	HMDB0002259		-0.0938536	0.253298	-0.25035	0.0674221	195.075	161.431	0.4664
14-Methylhexadecanoic acid	C17:0 anteiso	Lipid metabolism	Long-chain fatty acid metabolism	HMDB0031067		-0.150901	0.0652916	-0.303815	0.00959291	194.331	169.358	0.4352
cis-10-Heptadecenoic acid	C17:1	Lipid metabolism	Long-chain fatty acid metabolism	HMDB0060038		0.0634094	0.440776	-0.0978464	0.221421	204.103	151.579	0.4972
Octadecanoic acid	C18:0	Lipid metabolism	Long-chain fatty acid metabolism	HMDB0000827	C01530	-0.189197	0.0204071	-0.339174	-0.0298402	134.991	170.383	0.248
cis-11-Octadecenoic acid	C18:1 11cis	Lipid metabolism	Long-chain fatty acid metabolism	HMDB0240219		-0.161887	0.0477949	-0.314002	-0.00166845	182.278	167.175	0.4116
trans-11-Octadecenoic acid	C18:1 11trans	Lipid metabolism	Long-chain fatty acid metabolism	HMDB0003231	C08367	-0.0210732	0.79798	-0.180724	0.13966	276.897	156.946	0.8256
cis-9-Octadecenoic acid	C18:1 9cis	Lipid metabolism	Long-chain fatty acid metabolism	HMDB0000207	C00712	-0.164061	0.0448424	-0.316013	-0.00390172	162.08	173.414	0.324
cis-9-Octadecenoic acid	C18:1 9trans	Lipid metabolism	Long-chain fatty acid metabolism	HMDB0000573	C01712	-0.0613586	0.455726	-0.219462	0.0998851	219.562	161.356	0.5428
Octadecenoylcarnitine	C18:1-Car	Lipid metabolism	Carnitine metabolism	HMDB0094687		0.0751262	0.360875	-0.0861728	0.232587	274.081	153.19	0.806
all-cis-9.12-Octadecadienoic acid	C18:2 9.12cis	Lipid metabolism	Long-chain fatty acid metabolism	HMDB0000673	C01595	0.0348084	0.672386	-0.126157	0.193988	141.618	164.831	0.2708
cis-9.trans-11-Octadecadienoic acid	C18:2 9cis.11trans	Lipid metabolism	Long-chain fatty acid metabolism	HMDB0003797	C04056	-0.142774	0.0813459	-0.296257	0.017897	150.462	165.381	0.33
all-cis-6.9.12-Octadecatrienoic acid	C18:3 6.9.12cis	Lipid metabolism	Long-chain fatty acid metabolism	HMDB0003073	C06426	-0.139929	0.0876653	-0.293606	0.0207994	188.617	156.444	0.4576
all-cis-9.12.15-Octadecatrienoic acid	C18:3 9.12.15cis	Lipid metabolism	Long-chain fatty acid metabolism	HMDB0001388	C06427	-0.0485289	0.555371	-0.207179	0.112608	300.663	159.52	0.9104
Eicosanoic acid	C20:0	Lipid metabolism	Long-chain fatty acid metabolism	HMDB0002212	C06425	-0.0757056	0.357173	-0.233139	0.0855944	241.065	160.065	0.6344
cis-11.14-Eicosadienoic acid	C20:2 11.14cis	Lipid metabolism	Long-chain fatty acid metabolism	HMDB0005060	C16525	-0.106521	0.194498	-0.262304	0.0546742	201.695	161.154	0.4692
all-cis-8.11.14-Eicosatrienoic acid	C20:3 8.11.14cis	Lipid metabolism	Long-chain fatty acid metabolism	HMDB0002925	C03242	-0.219974	0.00683455	-0.367288	-0.0618948	114.973	165.756	0.2132
all-cis-5.8.11.14-Eicosatetraenoic acid	C20:4 5.8.11.14cis	Lipid metabolism	Long-chain fatty acid metabolism	HMDB0001043	C00219	-0.21452	0.00838641	-0.362325	-0.05619	68.9915	163.426	0.1032
all cis-8.11.14.17-Eicosatetraenoic acid	C20:4 8.11.14.17cis	Lipid metabolism	Long-chain fatty acid metabolism	HMDB0002177	-	-0.206879	0.0110825	-0.355359	-0.0482163	98.7519	165.158	0.162
all cis-5.8.11.14.17-Eicosapentaenoic acid	C20:5 5.8.11.14.17cis	Lipid metabolism	Long-chain fatty acid metabolism	HMDB0001999	C06428	-0.154386	0.0592493	-0.30705	0.00602488	126.35	158.714	0.2604
Docosanoic acid	C22:0	Lipid metabolism	Long-chain fatty acid metabolism	HMDB0000944	C08281	-0.048469	0.55586	-0.207122	0.112668	258.726	164.934	0.7124
all-cis-7.10.13.16-Docosatetraenoic acid	C22:4 7.10.13.16cis	Lipid metabolism	Long-chain fatty acid metabolism	HMDB0002226	C16527	-0.225216	0.00558956	-0.372049	-0.0673864	104.724	164.292	0.1976
all-cis-4.7.10.13.16-Docosapentaenoic acid	C22:5 4.7.10.13.16.cis	Lipid metabolism	Long-chain fatty acid metabolism	HMDB0001976	-	-0.140406	0.0865786	-0.294051	0.0203127	173.561	151.592	0.42
all-cis-7.10.13.16.19-Docosapentaenoic acid	C22:5 7.10.13.16.19cis	Lipid metabolism	Long-chain fatty acid metabolism	HMDB0006528	C16513	-0.160517	0.0497362	-0.312734	-0.000262638	156.618	158.212	0.338
all cis-4.7.10.13.16.19-Docosahexaenoic acid	C22:6 4.7.10.13.16.19cis	Lipid metabolism	Long-chain fatty acid metabolism	HMDB0002183	C06429	-0.217753	0.00743284	-0.365267	-0.0595699	60.6607	158.868	0.1008
Tetracosanoic acid	C24:0	Lipid metabolism	Long-chain fatty acid metabolism	HMDB0002003	C08320	-0.0120985	0.883179	-0.172026	0.148451	260.357	161.146	0.7096
cis-15-Tetracosenoic acid	C24:1 15cis	Lipid metabolism	Long-chain fatty acid metabolism	HMDB0002368	C08323	-0.123426	0.132384	-0.278185	0.037579	248.501	149.627	0.6608
Acetylcarnitine	C2-Car	Lipid metabolism	Carnitine metabolism	HMDB0000201	C02571	0.0532661	0.517389	-0.107917	0.21172	293.098	152.36	0.8836
Propionylcarnitine	C3-Car	Lipid metabolism	Carnitine metabolism	HMDB0000824	C03017	-0.100066	0.223088	-0.256218	0.0611769	173.794	145.443	0.434
Butyrylcarnitine	C4-Car	Lipid metabolism	Carnitine metabolism	HMDB0002013	C02862	0.0734902	0.371457	-0.0878055	0.231031	177.779	147.713	0.4388
Tiglylcarnitine	C5:1-Car	Lipid metabolism	Carnitine metabolism	HMDB0002366		-0.0591635	0.472036	-0.217364	0.102066	137.094	153.849	0.302
Valerylcarnitine	C5-Car	Lipid metabolism	Carnitine metabolism	HMDB0013128		-0.0574677	0.484851	-0.215742	0.103749	230.471	156.473	0.5928
Hexanoylcarnitine (Fumaryl-L-carnitine)	C6 (C4:1-DC)-Car	Lipid metabolism	Carnitine metabolism	HMDB0000705		0.129091	0.115393	-0.0318287	0.283488	116.58	156.034	0.2456
Octanoylcarnitine	C8-Car	Lipid metabolism	Carnitine metabolism	HMDB0000791	C02838	0.105267	0.199832	-0.0559383	0.261123	245.507	158.193	0.6492
NoNAylcarnitine	C9-Car	Lipid metabolism	Carnitine metabolism	HMDB0013288		0.0253449	0.758187	-0.135467	0.184856	292.658	159.67	0.8764
Cholate	CA	Lipid metabolism	Bile acid metabolism	HMDB0000619	C00695	-0.00115092	0.988848	-0.161383	0.15914	328.635	141.148	0.9736
Carnitine	Car	Lipid metabolism	Carnitine metabolism	HMDB0000062	C00318	-0.136047	0.0969108	-0.289986	0.0247542	133.951	151.828	0.3084
Chenodeoxycholate	CDCA	Lipid metabolism	Bile acid metabolism	HMDB0000518	C02528	-0.100842	0.2195	-0.256951	0.0603955	155.645	148.052	0.3744
Choline	Cho	Amino acid metabolism	Glycine, serine and threonine metabolism	HMDB0000097	C00114	0.11865	0.148146	-0.0424185	0.273707	131.344	148.739	0.2932
Citric acid	Cit	Energy metabolism	TCA cycle	HMDB0000094	C00158	0.00392228	0.962006	-0.156438	0.164081	247.18	158.644	0.6748
Citrulline	Citru	Amino acid metabolism	Arginine and proline metabolism; urea cycle	HMDB0000904	C00327	0.112401	0.170858	-0.0487386	0.267838	151.563	144.025	0.3648
Cysteine	Cys	Amino acid metabolism	Cysteine, methionine and taurine metabolism	HMDB0000574	C00097	-0.168173	0.0396728	-0.319815	-0.00813098	94.3074	163.423	0.1828
Deoxycholate	DCA	Lipid metabolism	Bile acid metabolism	HMDB0000626	C04483	-0.141182	0.0848351	-0.294774	0.0195214	95.9846	149.002	0.2096
N,N-Dimethylglycine	DMG	Amino acid metabolism	Glycine, serine and threonine metabolism	HMDB0000092	C01026	0.109235	0.183306	-0.0519357	0.26486	131.532	148.993	0.2884
Erythritol	Erythri	Xenobiotics and related metabolism	Sugars, sugar substitutes and sugar derivatives	HMDB0002994	C16884	-0.0546163	0.506812	-0.213013	0.106578	235.254	158.653	0.6164
Ethanolamine	ETA	Lipid metabolism	Glycerophospholipid metabolism	HMDB0000149	C00189	0.0356763	0.664705	-0.125302	0.194824	256.288	156.857	0.7104
Formate	For	Mammalian-microbial cometabolism	One carbon metabolism	HMDB0000142	C00058	0.233696	0.00399943	0.0762922	0.379736	25.7651	144.876	0.0576
Fumaric acid	Fum	Energy metabolism	TCA cycle	HMDB0000134	C00122	0.00410998	0.960189	-0.156254	0.164263	274.576	149.366	0.8024
Glyceric acid	GA	Lipid metabolism	Glycerolipid metabolism	HMDB0000139	C00258	0.205241	0.0117512	0.046509	0.353863	71.5599	154.41	0.1416
Glycocholate	GCA	Lipid metabolism	Bile acid metabolism	HMDB0000138	C01921	0.030694	0.709248	-0.130208	0.190021	269.755	156.76	0.7808
Glycochenodeoxycholate	GCDCA	Lipid metabolism	Bile acid metabolism	HMDB0000637	C05466	0.0263701	0.748725	-0.13446	0.185846	283.962	161.2	0.8264
Glycodeoxycholate	GDCA	Lipid metabolism	Bile acid metabolism	HMDB0000631	C05464	-0.0345822	0.674393	-0.19377	0.12638	276.232	159.453	0.798
Glutamine	Gln	Amino acid metabolism	Glutamate metabolism	HMDB0000641	C00064	0.132261	0.106657	-0.0286071	0.286451	148.678	147.18	0.3612
Glutamate	Glu	Amino acid metabolism	Glutamate metabolism	HMDB0000148	C00025	-0.0265002	0.747528	-0.185972	0.134332	225.803	152.735	0.5992
Glucuronic acid derivative	GlucA derivative	Xenobiotics and related metabolism	Detoxification metabolism	HMDB0000127	C00191	-0.108476	0.186388	-0.264145	0.052702	218.999	152.486	0.578
Glycine	Gly	Amino acid metabolism	Glycine, serine and threonine metabolism	HMDB0000123	C00037	0.0811482	0.323557	-0.0801557	0.238311	229.962	148.156	0.6084
Glycolic acid	Glyc	Xenobiotics and related metabolism	Food or plant constituents	HMDB0000115	C03547	0.0504761	0.539597	-0.110681	0.209047	289.369	148.277	0.89
Glycoursodeoxycholate	GUDCA	Lipid metabolism	Bile acid metabolism	HMDB0000708		-0.0344998	0.675125	-0.19369	0.126461	231.03	151.468	0.6
Hippuric acid	Hip	Mammalian-microbial cometabolism	Polyphenolic compounds metabolism	HMDB0000714	C01586	0.0467695	0.569814	-0.114349	0.205491	297.274	142.148	0.894
Histidine	His	Amino acid metabolism	Histidine metabolism	HMDB0000177	C00135	-0.0330347	0.688187	-0.192278	0.127904	229.947	146.86	0.6212
Isoleucine	Ile	Amino acid metabolism	Isoleucine, leucine and valine metabolism	HMDB0000172	C00407	-0.0471579	0.56661	-0.205864	0.113965	227.477	158.855	0.594
Isocitric acid	Isocit	Energy metabolism	TCA cycle	HMDB0000193	C00311	-0.159768	0.0508261	-0.31204	0.000506507	59.5378	147.506	0.1256
Kynurenine	Kyn	Amino acid metabolism	Tryptophan metabolism	HMDB0000684	C00328	-0.197746	0.0152822	-0.34701	-0.0387109	51.2438	152.868	0.092
Lactic acid	Lac	Carbohydrate metabolism	Glucose and pyruvate metabolism	HMDB0000186	C00243	-0.0483442	0.556879	-0.207002	0.112791	293.523	151.882	0.8828
Lithocholate	LCA	Lipid metabolism	Bile acid metabolism	HMDB0000761	C03990	-0.120468	0.141986	-0.275412	0.0405772	122.289	144.433	0.286
Leucine	Leu	Amino acid metabolism	Isoleucine, leucine and valine metabolism	HMDB0000687	C00123	0.00625366	0.939458	-0.154162	0.166348	193.818	155.997	0.4632
Lysine	Lys	Amino acid metabolism	Lysine metabolism	HMDB0000182	C00047	-0.151318	0.0645424	-0.304202	0.00916582	131.286	151.856	0.2896
Lysophosphatidylcholine acyl C16:0	lysoPC a C16:0	Lipid metabolism	Glycerophospholipid metabolism	HMDB0010382		0.116421	0.155969	-0.0446743	0.271615	110.52	157.012	0.2228
Lysophosphatidylcholine acyl C16:1	lysoPC a C16:1	Lipid metabolism	Glycerophospholipid metabolism	HMDB0010383		-0.00662267	0.935893	-0.166707	0.153802	312.731	160.642	0.9452
Lysophosphatidylcholine acyl C17:0	lysoPC a C17:0	Lipid metabolism	Glycerophospholipid metabolism	HMDB0012108		0.256704	0.00151926	0.10058	0.400489	9.36761	156.571	0.0168
Lysophosphatidylcholine acyl C18:0	lysoPC a C18:0	Lipid metabolism	Glycerophospholipid metabolism	HMDB0010384		0.186347	0.0224177	0.026888	0.336557	50.0189	155.871	0.0944
Lysophosphatidylcholine acyl C18:1	lysoPC a C18:1	Lipid metabolism	Glycerophospholipid metabolism	HMDB0002815		0.297928	0.000213247	0.144569	0.43731	7.44843	155.214	0.0124
Lysophosphatidylcholine acyl C18:2	lysoPC a C18:2	Lipid metabolism	Glycerophospholipid metabolism			0.343849	1.64625e-05	0.194294	0.477782	3.2263	158.18	0.0012
Lysophosphatidylcholine acyl C20:3	lysoPC a C20:3	Lipid metabolism	Glycerophospholipid metabolism	HMDB0010393		0.0751148	0.360948	-0.0861842	0.232577	177.289	158	0.428
Lysophosphatidylcholine acyl C20:4	lysoPC a C20:4	Lipid metabolism	Glycerophospholipid metabolism	HMDB0010395		0.0656038	0.425092	-0.0956635	0.223515	276.28	158.974	0.78
Lysophosphatidylcholine acyl C28:1	lysoPC a C28:1	Lipid metabolism	Glycerophospholipid metabolism	HMDB0029221		-0.0680177	0.408219	-0.225818	0.0932605	254.611	162.019	0.7032
Malic acid	MA	Energy metabolism	TCA cycle	HMDB0000156	C00149	0.219385	0.00698889	0.0612781	0.366752	34.2806	150.732	0.0632
Maltose	Malt	Xenobiotics and related metabolism	Sugars, sugar substitutes and sugar derivatives	HMDB0000163	C00208	-0.102872	0.210311	-0.258866	0.0583512	230.501	150.216	0.6056
Methionine	Met	Amino acid metabolism	Cysteine, methionine and taurine metabolism	HMDB0000696	C00073	-0.044937	0.585042	-0.203731	0.116161	292.894	150.646	0.8692
myo-Inositol	myo-Ino	Carbohydrate metabolism	Inositol phosphate metabolism	HMDB0000211	C09654	0.0598175	0.467144	-0.101416	0.217989	277.515	152.154	0.8132
Ornithine	Orn	Amino acid metabolism	Arginine and proline metabolism; urea cycle	HMDB0000214	C00077	-0.0130547	0.874019	-0.172954	0.147515	262.641	152.241	0.728
Oxalic acid	Oxa	Xenobiotics and related metabolism	Food or plant constituents	HMDB0002329	C00209	0.169506	0.0381094	0.0095023	0.321046	102.908	164.653	0.19
Phenylacetic acid	PAA	Amino acid metabolism	Phenylalanine and tyrosine metabolism	HMDB0000209	C07086	0.165832	0.0425508	0.0057225	0.317651	139.85	146.644	0.3252
Phosphatidylcholine diacyl C28:1	PC aa C28:1	Lipid metabolism	Glycerophospholipid metabolism			-0.0759016	0.355925	-0.233325	0.0853987	223.428	159.874	0.5788
Phosphatidylcholine diacyl C30:0	PC aa C30:0	Lipid metabolism	Glycerophospholipid metabolism	HMDB0011203		-0.0808951	0.325074	-0.23807	0.0804089	294.093	168.821	0.8788
Phosphatidylcholine diacyl C30:2	PC aa C30:2	Lipid metabolism	Glycerophospholipid metabolism			0.13683	0.0949873	-0.0239573	0.290716	125.073	150.622	0.294
Phosphatidylcholine diacyl C32:0	PC aa C32:0	Lipid metabolism	Glycerophospholipid metabolism	HMDB0000564		-0.0692935	0.399462	-0.227034	0.0919896	284.625	161.815	0.8668
Phosphatidylcholine diacyl C32:1	PC aa C32:1	Lipid metabolism	Glycerophospholipid metabolism	HMDB0007897		-0.177948	0.029362	-0.328832	-0.0182053	147.314	168.703	0.292
Phosphatidylcholine diacyl C32:2	PC aa C32:2	Lipid metabolism	Glycerophospholipid metabolism	HMDB0008002		-0.0653024	0.427227	-0.223228	0.0959634	285.499	165.236	0.8524
Phosphatidylcholine diacyl C32:3	PC aa C32:3	Lipid metabolism	Glycerophospholipid metabolism			-0.0456006	0.579505	-0.204369	0.115505	312.284	167.388	0.9568
Phosphatidylcholine diacyl C34:1	PC aa C34:1	Lipid metabolism	Glycerophospholipid metabolism	HMDB0007879		-0.117638	0.15166	-0.272757	0.0434427	239.511	168.146	0.6452
Phosphatidylcholine diacyl C34:2	PC aa C34:2	Lipid metabolism	Glycerophospholipid metabolism	HMDB0007880		0.00323179	0.968691	-0.157111	0.163409	290.728	159.394	0.8856
Phosphatidylcholine diacyl C34:3	PC aa C34:3	Lipid metabolism	Glycerophospholipid metabolism	HMDB0007882		-0.0366878	0.655797	-0.195798	0.124305	315.541	163.498	0.96
Phosphatidylcholine diacyl C34:4	PC aa C34:4	Lipid metabolism	Glycerophospholipid metabolism	HMDB0007884		-0.177958	0.0293527	-0.328841	-0.0182158	133.631	167.968	0.264
Phosphatidylcholine diacyl C36:0	PC aa C36:0	Lipid metabolism	Glycerophospholipid metabolism	HMDB0007886		0.0470067	0.567856	-0.114115	0.205718	270.611	165.482	0.7576
Phosphatidylcholine diacyl C36:1	PC aa C36:1	Lipid metabolism	Glycerophospholipid metabolism	HMDB0007887		-0.101536	0.216329	-0.257605	0.0596972	244.639	163.122	0.6656
Phosphatidylcholine diacyl C36:2	PC aa C36:2	Lipid metabolism	Glycerophospholipid metabolism	HMDB0000593		0.0481245	0.558675	-0.113009	0.206791	193.016	161.074	0.4444
Phosphatidylcholine diacyl C36:3	PC aa C36:3	Lipid metabolism	Glycerophospholipid metabolism	HMDB0007981		0.0353547	0.667547	-0.125619	0.194514	183.525	167.138	0.404
Phosphatidylcholine diacyl C36:4	PC aa C36:4	Lipid metabolism	Glycerophospholipid metabolism	HMDB0007982		-0.160522	0.0497298	-0.312738	-0.000267209	130.705	165.205	0.2568
Phosphatidylcholine diacyl C36:5	PC aa C36:5	Lipid metabolism	Glycerophospholipid metabolism	HMDB0007984		-0.125796	0.125056	-0.280405	0.0351746	148.184	160.827	0.3132
Phosphatidylcholine diacyl C36:6	PC aa C36:6	Lipid metabolism	Glycerophospholipid metabolism	HMDB0008657		-0.129047	0.11552	-0.283446	0.0318741	168.09	165.082	0.3704
Phosphatidylcholine diacyl C38:0	PC aa C38:0	Lipid metabolism	Glycerophospholipid metabolism	HMDB0007985		-0.0607191	0.460445	-0.218851	0.100521	245.209	164.849	0.6336
Phosphatidylcholine diacyl C38:1	PC aa C38:1	Lipid metabolism	Glycerophospholipid metabolism	HMDB0008269		0.117053	0.15372	-0.0440347	0.272208	132.403	152.797	0.3116
Phosphatidylcholine diacyl C38:3	PC aa C38:3	Lipid metabolism	Glycerophospholipid metabolism	HMDB0008271		-0.229934	0.00464643	-0.376328	-0.0723382	83.2473	171.047	0.1216
Phosphatidylcholine diacyl C38:4	PC aa C38:4	Lipid metabolism	Glycerophospholipid metabolism	HMDB0008145		-0.224276	0.00579657	-0.371196	-0.0664014	47.9037	165.379	0.0592
Phosphatidylcholine diacyl C38:5	PC aa C38:5	Lipid metabolism	Glycerophospholipid metabolism	HMDB0008306		-0.113644	0.166145	-0.269006	0.0474821	186.414	164.885	0.434
Phosphatidylcholine diacyl C38:6	PC aa C38:6	Lipid metabolism	Glycerophospholipid metabolism	HMDB0008147		-0.161405	0.04847	-0.313556	-0.00117421	115.838	157.989	0.2272
Phosphatidylcholine diacyl C40:2	PC aa C40:2	Lipid metabolism	Glycerophospholipid metabolism	HMDB0008308		0.100205	0.22244	-0.0610364	0.25635	195.203	158.811	0.4608
Phosphatidylcholine diacyl C40:3	PC aa C40:3	Lipid metabolism	Glycerophospholipid metabolism	HMDB0008119		0.006703	0.935117	-0.153724	0.166785	316.172	165.179	0.964
Phosphatidylcholine diacyl C40:4	PC aa C40:4	Lipid metabolism	Glycerophospholipid metabolism	HMDB0008536		-0.184521	0.0237933	-0.334879	-0.0249986	156.426	169.096	0.3256
Phosphatidylcholine diacyl C40:5	PC aa C40:5	Lipid metabolism	Glycerophospholipid metabolism			-0.215844	0.00798353	-0.36353	-0.0575737	86.7724	165.441	0.1396
Phosphatidylcholine diacyl C40:6	PC aa C40:6	Lipid metabolism	Glycerophospholipid metabolism	HMDB0008121		-0.251627	0.00189548	-0.395922	-0.0952042	32.8967	158.004	0.042
Phosphatidylcholine diacyl C42:0	PC aa C42:0	Lipid metabolism	Glycerophospholipid metabolism	HMDB0008537		0.0852494	0.299623	-0.0760512	0.242202	229.669	165.621	0.5848
Phosphatidylcholine diacyl C42:1	PC aa C42:1	Lipid metabolism	Glycerophospholipid metabolism	HMDB0008091		0.0135939	0.868861	-0.146988	0.173478	289.245	162.948	0.856
Phosphatidylcholine diacyl C42:2	PC aa C42:2	Lipid metabolism	Glycerophospholipid metabolism	HMDB0008092		0.15607	0.0564987	-0.00429935	0.308612	114.422	162.986	0.2224
Phosphatidylcholine diacyl C42:4	PC aa C42:4	Lipid metabolism	Glycerophospholipid metabolism	HMDB0008191		0.0327367	0.690856	-0.128197	0.191991	260.498	164.609	0.7188
Phosphatidylcholine diacyl C42:5	PC aa C42:5	Lipid metabolism	Glycerophospholipid metabolism	HMDB0008415		-0.107619	0.189909	-0.263339	0.053566	167.874	160.888	0.3968
Phosphatidylcholine diacyl C42:6	PC aa C42:6	Lipid metabolism	Glycerophospholipid metabolism	HMDB0008607		-0.0538351	0.512918	-0.212265	0.107353	279.6	161.436	0.8316
Phosphatidylcholine acyl-alkyl C30:0	PC ae C30:0	Lipid metabolism	Glycerophospholipid metabolism	HMDB0013341		-0.0263936	0.748509	-0.185869	0.134437	321.594	171.621	0.9644
Phosphatidylcholine acyl-alkyl C30:1	PC ae C30:1	Lipid metabolism	Glycerophospholipid metabolism	HMDB0013402		-0.0313834	0.703022	-0.190686	0.12953	324.414	149.481	0.9828
Phosphatidylcholine acyl-alkyl C32:1	PC ae C32:1	Lipid metabolism	Glycerophospholipid metabolism	HMDB0013404		-0.0563112	0.493696	-0.214636	0.104897	285.233	170.134	0.8396
Phosphatidylcholine acyl-alkyl C32:2	PC ae C32:2	Lipid metabolism	Glycerophospholipid metabolism	HMDB0013411		-0.0240038	0.770617	-0.183559	0.136784	254.582	170.48	0.6732
Phosphatidylcholine acyl-alkyl C34:0	PC ae C34:0	Lipid metabolism	Glycerophospholipid metabolism	HMDB0013405		-0.03337	0.685189	-0.192602	0.127574	280.689	172.278	0.8264
Phosphatidylcholine acyl-alkyl C34:1	PC ae C34:1	Lipid metabolism	Glycerophospholipid metabolism	HMDB0013412		-0.00398011	0.961446	-0.164137	0.156381	254.26	171.819	0.6848
Phosphatidylcholine acyl-alkyl C34:2	PC ae C34:2	Lipid metabolism	Glycerophospholipid metabolism	HMDB0011151		0.0235814	0.774544	-0.137199	0.183151	277.143	165.596	0.8096
Phosphatidylcholine acyl-alkyl C34:3	PC ae C34:3	Lipid metabolism	Glycerophospholipid metabolism	HMDB0013413		0.176767	0.0304715	0.016987	0.327744	68.8529	163.123	0.1096
Phosphatidylcholine acyl-alkyl C36:0	PC ae C36:0	Lipid metabolism	Glycerophospholipid metabolism	HMDB0013406		0.0353778	0.667343	-0.125596	0.194536	213.998	158.192	0.5304
Phosphatidylcholine acyl-alkyl C36:1	PC ae C36:1	Lipid metabolism	Glycerophospholipid metabolism	HMDB0013414		0.0281858	0.732062	-0.132675	0.1876	163.806	167.082	0.3536
Phosphatidylcholine acyl-alkyl C36:2	PC ae C36:2	Lipid metabolism	Glycerophospholipid metabolism	HMDB0013418		0.168494	0.0392922	0.00846051	0.320111	46.9288	165.108	0.06
Phosphatidylcholine acyl-alkyl C36:3	PC ae C36:3	Lipid metabolism	Glycerophospholipid metabolism	HMDB0013425		0.0640261	0.436336	-0.0972332	0.22201	207.606	164.853	0.5092
Phosphatidylcholine acyl-alkyl C36:4	PC ae C36:4	Lipid metabolism	Glycerophospholipid metabolism	HMDB0013407		-0.160369	0.0499507	-0.312596	-0.000110128	119.469	162.954	0.2248
Phosphatidylcholine acyl-alkyl C36:5	PC ae C36:5	Lipid metabolism	Glycerophospholipid metabolism	HMDB0013415		-0.0906352	0.270012	-0.247305	0.0706526	238.653	165.337	0.6092
Phosphatidylcholine acyl-alkyl C38:0	PC ae C38:0	Lipid metabolism	Glycerophospholipid metabolism	HMDB0013408		-0.0328143	0.690161	-0.192066	0.128121	288.99	163.68	0.868
Phosphatidylcholine acyl-alkyl C38:1	PC ae C38:1	Lipid metabolism	Glycerophospholipid metabolism	HMDB0013416		0.140306	0.086806	-0.020415	0.293957	94.8915	143.274	0.2176
Phosphatidylcholine acyl-alkyl C38:2	PC ae C38:2	Lipid metabolism	Glycerophospholipid metabolism	HMDB0013431		0.134642	0.100442	-0.0261844	0.288675	117.031	160.319	0.244
Phosphatidylcholine acyl-alkyl C38:3	PC ae C38:3	Lipid metabolism	Glycerophospholipid metabolism	HMDB0013439		-0.0416031	0.613216	-0.200528	0.119455	298.919	168.578	0.914
Phosphatidylcholine acyl-alkyl C38:4	PC ae C38:4	Lipid metabolism	Glycerophospholipid metabolism	HMDB0013420		-0.07719	0.347795	-0.23455	0.084112	279.882	163.713	0.82
Phosphatidylcholine acyl-alkyl C38:5	PC ae C38:5	Lipid metabolism	Glycerophospholipid metabolism	HMDB0013432		-0.0804034	0.328033	-0.237603	0.0809006	241.633	161.828	0.6284
Phosphatidylcholine acyl-alkyl C38:6	PC ae C38:6	Lipid metabolism	Glycerophospholipid metabolism	HMDB0013409		-0.105206	0.200093	-0.261066	0.0559997	186.707	167.19	0.4304
Phosphatidylcholine acyl-alkyl C40:1	PC ae C40:1	Lipid metabolism	Glycerophospholipid metabolism	HMDB0013433		0.0186544	0.820752	-0.142032	0.178383	281.546	161.79	0.8284
Phosphatidylcholine acyl-alkyl C40:2	PC ae C40:2	Lipid metabolism	Glycerophospholipid metabolism	HMDB0013437		-0.0216333	0.79273	-0.181266	0.139111	326.117	165.531	0.9752
Phosphatidylcholine acyl-alkyl C40:3	PC ae C40:3	Lipid metabolism	Glycerophospholipid metabolism	HMDB0013445		0.0703966	0.391982	-0.0908903	0.228085	203.812	173.319	0.4504
Phosphatidylcholine acyl-alkyl C40:4	PC ae C40:4	Lipid metabolism	Glycerophospholipid metabolism	HMDB0013442		0.0064546	0.937516	-0.153966	0.166544	307.562	165.736	0.9424
Phosphatidylcholine acyl-alkyl C40:5	PC ae C40:5	Lipid metabolism	Glycerophospholipid metabolism	HMDB0013444		-0.00916974	0.911324	-0.169183	0.151314	323.498	164.802	0.9712
Phosphatidylcholine acyl-alkyl C40:6	PC ae C40:6	Lipid metabolism	Glycerophospholipid metabolism	HMDB0013422		-0.0158113	0.847711	-0.175628	0.144817	337.801	163.736	0.9908
Phosphatidylcholine acyl-alkyl C42:0	PC ae C42:0	Lipid metabolism	Glycerophospholipid metabolism	HMDB0013423		0.146304	0.0740203	-0.0142925	0.299542	94.5194	153.648	0.2004
Phosphatidylcholine acyl-alkyl C42:1	PC ae C42:1	Lipid metabolism	Glycerophospholipid metabolism	HMDB0013434		-0.00391705	0.962057	-0.164076	0.156443	319.659	168.394	0.9804
Phosphatidylcholine acyl-alkyl C42:2	PC ae C42:2	Lipid metabolism	Glycerophospholipid metabolism	HMDB0013438		0.0562602	0.494088	-0.104948	0.214587	190.42	163.94	0.4248
Phosphatidylcholine acyl-alkyl C42:3	PC ae C42:3	Lipid metabolism	Glycerophospholipid metabolism	HMDB0013458		0.177984	0.0293285	0.0182428	0.328865	58.0093	163.57	0.0892
Phosphatidylcholine acyl-alkyl C42:4	PC ae C42:4	Lipid metabolism	Glycerophospholipid metabolism	HMDB0013448		0.0976167	0.234678	-0.0636404	0.253906	178.271	161.963	0.4044
Phosphatidylcholine acyl-alkyl C42:5	PC ae C42:5	Lipid metabolism	Glycerophospholipid metabolism	HMDB0013451		0.0329649	0.688813	-0.127973	0.192211	285.091	162.654	0.8504
Phosphatidylcholine acyl-alkyl C44:3	PC ae C44:3	Lipid metabolism	Glycerophospholipid metabolism	HMDB0013449		0.0412276	0.616426	-0.119826	0.200167	237.09	160.556	0.6156
Phosphatidylcholine acyl-alkyl C44:4	PC ae C44:4	Lipid metabolism	Glycerophospholipid metabolism	HMDB0013453		0.057324	0.485945	-0.103892	0.215605	224.435	164.583	0.5452
Phosphatidylcholine acyl-alkyl C44:5	PC ae C44:5	Lipid metabolism	Glycerophospholipid metabolism	HMDB0013456		0.0289135	0.725417	-0.131959	0.188302	286.53	161.858	0.838
Phosphatidylcholine acyl-alkyl C44:6	PC ae C44:6	Lipid metabolism	Glycerophospholipid metabolism	HMDB0013450		0.101126	0.218199	-0.0601099	0.257219	202.909	163.301	0.4668
p-Cresol	p-Cre	Mammalian-microbial cometabolism	Phenylalanine and tyrosine metabolism	HMDB0001858	C01468	-0.0754185	0.359004	-0.232865	0.085881	187.939	150.619	0.468
Phenylalanine	Phe	Amino acid metabolism	Phenylalanine and tyrosine metabolism	HMDB0000159	C00079	-0.12781	0.119078	-0.28229	0.0331299	160.097	155.173	0.3744
Proline	Pro	Amino acid metabolism	Arginine and proline metabolism; urea cycle	HMDB0000162	C00148	4.73508e-05	0.999541	-0.160215	0.160308	267.154	154.049	0.7716
Probably 4-deoxythreonic acid	Probably 4-DTA	Amino acid metabolism	Glycine, serine and threonine metabolism	HMDB0002453	-	-0.126944	0.121621	-0.281479	0.0340093	135.911	160.921	0.276
Pseudouridine	Pse	Nucleotide metabolism	Pyrimidine metabolism	HMDB0000767	C02067	0.026208	0.750219	-0.134619	0.18569	306.218	150.579	0.9292
Sarcosine	Sar	Amino acid metabolism	Glycine, serine and threonine metabolism	HMDB0000271	C00213	0.173406	0.0338273	0.0135206	0.324646	36.6349	144.696	0.0836
Serine	Ser	Amino acid metabolism	Glycine, serine and threonine metabolism	HMDB0000187	C00065	0.00561617	0.945619	-0.154785	0.165729	231.902	147.479	0.6468
Serotonin	Sero	Amino acid metabolism	Tryptophan metabolism	HMDB0000259	C00780	-0.0285964	0.72831	-0.187996	0.132271	229.873	142.911	0.6312
Hydroxysphingomyelin C14:1	SM (OH) C14:1	Lipid metabolism	Sphingolipid metabolism			-0.0158177	0.84765	-0.175634	0.144811	335.234	159.392	0.99
Hydroxysphingomyelin C16:1	SM (OH) C16:1	Lipid metabolism	Sphingolipid metabolism	HMDB0029216		-0.0920882	0.262375	-0.24868	0.0691945	219.345	161.457	0.5456
Hydroxysphingomyelin C22:1	SM (OH) C22:1	Lipid metabolism	Sphingolipid metabolism			-0.0510835	0.534722	-0.209629	0.110079	316.016	162.407	0.9632
Hydroxysphingomyelin C22:2	SM (OH) C22:2	Lipid metabolism	Sphingolipid metabolism			9.59202e-05	0.999071	-0.160168	0.160355	318.91	164.489	0.9628
Hydroxysphingomyelin C24:1	SM (OH) C24:1	Lipid metabolism	Sphingolipid metabolism			-0.0173209	0.833373	-0.177091	0.143339	309.974	162.686	0.9496
Sphingomyelin C16:0	SM C16:0	Lipid metabolism	Sphingolipid metabolism			0.0278723	0.734931	-0.132983	0.187297	267.696	165.162	0.766
Sphingomyelin C16:1	SM C16:1	Lipid metabolism	Sphingolipid metabolism			-0.0535158	0.515424	-0.211959	0.107669	268.623	162.472	0.7768
Sphingomyelin C18:0	SM C18:0	Lipid metabolism	Sphingolipid metabolism			-0.282894	0.000452027	-0.423936	-0.128457	31.1069	166.647	0.0372
Sphingomyelin C18:1	SM C18:1	Lipid metabolism	Sphingolipid metabolism			-0.255125	0.00162821	-0.39907	-0.0989079	32.5807	163.534	0.0424
Sphingomyelin C20:2	SM C20:2	Lipid metabolism	Sphingolipid metabolism			0.0196808	0.81107	-0.141026	0.179377	305.28	158.052	0.9272
Sphingomyelin C22:3	SM C22:3	Lipid metabolism	Sphingolipid metabolism			-0.00569475	0.94486	-0.165805	0.154708	262.041	153.002	0.7376
Sphingomyelin C24:0	SM C24:0	Lipid metabolism	Sphingolipid metabolism			-0.087669	0.286064	-0.244495	0.073627	276.281	165.934	0.8032
Sphingomyelin C24:1	SM C24:1	Lipid metabolism	Sphingolipid metabolism	HMDB0012107		-0.0517812	0.52915	-0.210298	0.109388	317.679	163.722	0.9648
Sphingomyelin C26:0	SM C26:0	Lipid metabolism	Sphingolipid metabolism			-0.0282138	0.731805	-0.187627	0.132647	289.819	155.091	0.8852
Sphingomyelin C26:1	SM C26:1	Lipid metabolism	Sphingolipid metabolism	HMDB0013461		-0.0297712	0.717612	-0.18913	0.131116	293.666	158.102	0.89
S-Methylcysteine	S-Met-Cys	Xenobiotics and related metabolism	Food or plant constituents	HMDB0002108	C22040	0.189592	0.0201408	0.03025	0.339537	42.1457	150.404	0.078
Spermidine	Spe	Amino acid metabolism	Arginine and proline metabolism; urea cycle	HMDB0001257	C00315	-0.0688881	0.402232	-0.226647	0.0923935	284.718	143.778	0.8476
Succinic acid	Suc	Energy metabolism	TCA cycle	HMDB0000254	C00042	0.200313	0.0139804	0.0413802	0.34936	50.2541	151.866	0.0904
Threonic acid	TA	Xenobiotics and related metabolism	Sugars, sugar substitutes and sugar derivatives	HMDB0000943	C01620	0.214749	0.00831546	0.0564294	0.362533	36.0861	150.463	0.0736
Tartaric acid	TarA	Xenobiotics and related metabolism	Food or plant constituents	HMDB0000956	C00898	-0.193557	0.0176329	-0.343173	-0.0343614	44.3019	140.629	0.1128
Taurine	Tau	Amino acid metabolism	Cysteine, methionine and taurine metabolism	HMDB0000251	C00245	-0.160251	0.0501212	-0.312487	1.06793e-05	94.653	142.669	0.2132
Taurocholate	TCA	Lipid metabolism	Bile acid metabolism	HMDB0000036	C05122	-0.0813234	0.32251	-0.238477	0.0799805	91.3077	151.812	0.1824
Taurochenodeoxycholate	TCDCA	Lipid metabolism	Bile acid metabolism	HMDB0000951	C05465	-0.00146859	0.98577	-0.161692	0.15883	255.056	160.345	0.6908
Taurodeoxycholate	TDCA	Lipid metabolism	Bile acid metabolism	HMDB0000896	C05463	-0.0321417	0.696195	-0.191417	0.128783	234.338	160.131	0.6056
Threonine	Thr	Amino acid metabolism	Glycine, serine and threonine metabolism	HMDB0000167	C00188	-0.0673578	0.412792	-0.225188	0.0939176	155.921	151.826	0.3592
Threitol	Threi	Xenobiotics and related metabolism	Sugars, sugar substitutes and sugar derivatives	HMDB0004136	C16884	0.0688927	0.402201	-0.0923888	0.226652	231.101	147.884	0.6036
Trimethylamine N-oxide	TMAO	Mammalian-microbial cometabolism	Trimethylamines metabolism	HMDB0000925	C01104	0.0803471	0.328373	-0.0809568	0.23755	219.256	143.274	0.578
trans-4-Hydroxyproline	trans-4-OH-Pro	Amino acid metabolism	Arginine and proline metabolism; urea cycle	HMDB0000725	C01157	-0.171277	0.0361117	-0.322681	-0.0113262	110.464	157.765	0.2272
Tryptophan	Trp	Amino acid metabolism	Tryptophan metabolism	HMDB0000929	C00078	-0.174107	0.0331036	-0.325292	-0.0142424	109.228	154.462	0.2284
Tyrosine	Tyr	Amino acid metabolism	Phenylalanine and tyrosine metabolism	HMDB0000158	C00082	-0.167238	0.0408023	-0.318951	-0.00716859	98.5449	157.796	0.1916
Unknown (2.2-Dihydroxyacetic acid or similar)	U(2.2-Di-OH-AA or similar)					0.0977368	0.2341	-0.0635197	0.254019	157.318	152.515	0.3524
Unknown (Alloxanic acid or similar)	U(Allox A or similar)					0.0693898	0.398805	-0.0918936	0.227126	225.4	159.72	0.5784
Unknown (Amine 1)	U(Amine 1)					0.0369491	0.653504	-0.124047	0.19605	276.509	146.597	0.8128
Unknown (Amine 2)	U(Amine 2)					-0.0646827	0.431636	-0.222636	0.09658	252.164	150.118	0.6968
Unknown (C6 sugar alcohol)	U(C6 sugar alcohol)					0.101201	0.217857	-0.0600346	0.257289	110.9	141.743	0.2608
Unknown (Disaccharide-like)	U(Disaccharide-like)					-0.0351976	0.668937	-0.194363	0.125773	303.105	144.566	0.9144
Unknown (Glycerol-1-phosphate or similar)	U(Glycerol-1P or similar)					0.00469062	0.954571	-0.155688	0.164828	296.015	148.858	0.914
Unknown (Glycoside 1)	U(Glycoside 1)					-0.177311	0.0299564	-0.328245	-0.0175478	75.41	165.229	0.128
Unknown (Glycoside 2)	U(Glycoside 2)					-0.131731	0.10808	-0.285956	0.0291458	156.541	162.973	0.3316
Unknown (Probably Erythronic acid)	U(Probably EA)					-0.0271884	0.7412	-0.186637	0.133655	312.978	149.182	0.9492
Unknown (Similar to 2-Ethyl-3-hydroxypropionic acid)	U(Similar to 2-Ethyl-3-OH-PA)					0.0653705	0.426744	-0.0958956	0.223293	249.438	152.013	0.6936
Unknown (Similar to 2-Aminoisobutyric acid)	U(Similar to AIB)					-0.0502436	0.541469	-0.208824	0.110911	219.457	161.367	0.5408
Unknown (Similar to Aminomalonic acid)	U(Similar to Ama)					0.119016	0.146887	-0.0420472	0.274051	161.829	155.825	0.3624
Unknown (Similar to Ethanolamine)	U(Similar to ETA)					0.0688806	0.402284	-0.092401	0.22664	265.45	163.554	0.7256
Unknown (Similar to Mimosine 1)	U(Similar to Mim 1)					0.00316086	0.969378	-0.15718	0.16334	328.172	161.104	0.9752
Unknown (Similar to Mimosine 2)	U(Similar to Mim 2)					-0.0154684	0.850974	-0.175295	0.145153	250.813	154.424	0.6728
Unknown (Similar to N-Acetylserine)	U(Similar to N-Ace-Ser)					0.0774793	0.345986	-0.083823	0.234825	234.603	154.295	0.606
Unknown (Similar to N-Formylglycine)	U(Similar to N-Form-Gly)					0.107225	0.191548	-0.0539641	0.262967	210.998	159.027	0.5036
Unknown (Similar to Uracil)	U(Similar to Ura)					0.0263682	0.748743	-0.134461	0.185844	266.869	166.729	0.7424
Unknown (Sugar or sugar-like (C6-C7) 1)	U(Sugar-like (C6-C7) 1)					-0.1637	0.0453209	-0.31568	-0.00353145	82.5806	163.637	0.1392
Unknown (Sugar or sugar-like (C6-C7) 2)	U(Sugar-like (C6-C7) 2)					-0.124519	0.128964	-0.279209	0.0364702	178.443	155.018	0.4244
Unknown (Sugar or sugar-like 1)	U(Sugar-like 1)					-0.124212	0.129919	-0.278921	0.0367821	174.93	161.899	0.388
Unknown (Sugar or sugar-like 2)	U(Sugar-like 2)					-0.0447964	0.586218	-0.203596	0.1163	284.198	159.826	0.846
Unknown (Sugar or sugar-like 3)	U(Sugar-like 3)					0.0950482	0.24728	-0.0662221	0.251479	230.18	149.328	0.5936
Unknown (Sugar or sugar-like 4)	U(Sugar-like 4)					-0.160227	0.0501563	-0.312465	3.54915e-05	61.7482	156.215	0.1088
Unknown 0.731	U0.731					-0.189387	0.0202787	-0.339349	-0.0300371	145.933	174.082	0.2828
Unknown 0.878	U0.878					0.105821	0.19746	-0.0553794	0.261646	87.5818	163.046	0.1552
Unknown 0.928	U0.928					-0.242534	0.00278653	-0.387725	-0.0855998	89.5683	182.357	0.132
Unknown 0.936	U0.936					-0.237818	0.00338458	-0.383465	-0.0806296	68.0434	173.615	0.0944
Unknown 0130	U0130					0.175049	0.03215	0.0152144	0.326161	68.9599	147.738	0.148
Unknown 0132	U0132					0.173632	0.0335923	0.0137535	0.324854	42.1459	158.034	0.0672
Unknown 0169	U0169					-0.0220254	0.789061	-0.181646	0.138726	322.713	149.142	0.9624
Unknown 0236	U0236					-0.0317544	0.699679	-0.191044	0.129164	280.959	152.859	0.8264
Unknown 0262	U0262					0.0816671	0.320463	-0.0796368	0.238803	214.379	156.602	0.5368
Unknown 0273	U0273					0.134853	0.0999045	-0.0259695	0.288872	161.494	149.975	0.376
Unknown 0279	U0279					0.037647	0.647395	-0.123359	0.196722	285.958	158.068	0.846
Unknown 0359	U0359					0.0548444	0.505036	-0.106352	0.213232	274.978	151.259	0.8008
Unknown 0378	U0378					0.124311	0.129611	-0.0366817	0.279014	124.864	151.007	0.2924
Unknown 0406	U0406					0.0899315	0.273763	-0.0713585	0.246638	238.524	154.091	0.6256
Unknown 0521	U0521					0.113999	0.164819	-0.0471239	0.269339	191.154	147.175	0.4748
Unknown 0586	U0586					0.0238864	0.771708	-0.136899	0.183446	298.31	151.67	0.9092
Unknown 0596	U0596					0.0281891	0.732031	-0.132672	0.187603	259.823	146.715	0.7472
Unknown 0614	U0614					0.0612796	0.456308	-0.0999637	0.219387	266.613	148.469	0.792
Unknown 0635	U0635					0.0527248	0.521661	-0.108453	0.211202	227.34	145.811	0.6108
Unknown 0666	U0666					0.247643	0.00224792	0.0909926	0.392334	19.4294	154.594	0.028
Unknown 0680	U0680					0.201074	0.0136137	0.0421717	0.350055	26.0977	149.034	0.046
Unknown 0735	U0735					-0.0291672	0.723106	-0.188547	0.13171	292.751	155.456	0.88
Unknown 0757	U0757					0.113913	0.16514	-0.0472107	0.269259	195.677	150.629	0.4832
Unknown 0811	U0811					0.235697	0.0036894	0.0783972	0.381547	9.55906	149.991	0.0104
Unknown 0827	U0827					0.190063	0.0198281	0.0307373	0.339969	52.283	159.219	0.0948
Unknown 0856	U0856					0.108967	0.184392	-0.0522067	0.264607	185.322	156.161	0.4416
Unknown 0882	U0882					0.0928673	0.258342	-0.0684124	0.249417	237.228	149.476	0.6396
Unknown 0888	U0888					0.0234037	0.776198	-0.137373	0.182979	296.487	163.68	0.8784
Unknown 0896	U0896					0.0516264	0.530383	-0.109541	0.210149	267.796	165.054	0.744
Unknown 0930	U0930					-0.0248164	0.763077	-0.184345	0.135986	264.471	155.788	0.7388
Unknown 0941	U0941					-0.0533166	0.516991	-0.211769	0.107867	274.378	157.407	0.8076
Unknown 0943	U0943					0.0216719	0.792368	-0.139073	0.181304	240.457	155.704	0.6552
Unknown 0961	U0961					0.0522268	0.525606	-0.108947	0.210725	287.374	153.444	0.862
Unknown 0971	U0971					0.0271099	0.741921	-0.133733	0.186561	311.463	150.483	0.9388
Unknown 0975	U0975					-0.0583396	0.478238	-0.216576	0.102884	292.665	164.198	0.8572
Unknown 0978	U0978					-0.0520906	0.526688	-0.210594	0.109082	279.392	157.761	0.8336
Unknown 0992	U0992					0.0114542	0.889359	-0.149081	0.171401	285.986	152.925	0.8612
Unknown 1.088	U1.088					-0.114316	0.16364	-0.269637	0.0468035	220.264	156.46	0.5672
Unknown 1.100	U1.100					-0.160939	0.049132	-0.313124	-0.000695128	158.888	165.161	0.3296
Unknown 1.100	U1.100					-0.0874648	0.287192	-0.244302	0.0738316	238.894	154.477	0.642
Unknown 1.111	U1.111					-0.103438	0.207799	-0.2594	0.0577809	219.465	160.533	0.5348
Unknown 1.148	U1.148					-0.172834	0.034429	-0.324118	-0.0129306	150.963	175.706	0.2864
Unknown 1.156	U1.156					-0.210247	0.00981226	-0.358431	-0.0517282	96.4244	164.156	0.1624
Unknown 1.159	U1.159					-0.185924	0.0227296	-0.336169	-0.0264509	110.219	161.851	0.2072
Unknown 1.166	U1.166					-0.211457	0.00938807	-0.359535	-0.0529916	102.06	169.248	0.1768
Unknown 1.170	U1.170					-0.225619	0.0055027	-0.372415	-0.0678095	70.9755	169.922	0.1024
Unknown 1.187	U1.187					-0.247326	0.0022784	-0.392048	-0.0906573	60.8974	169.901	0.0828
Unknown 1.192	U1.192					-0.226953	0.00522397	-0.373626	-0.0692092	98.8271	175.519	0.1528
Unknown 1.197	U1.197					-0.23723	0.00346672	-0.382933	-0.0800105	87.4067	168.69	0.1284
Unknown 1.204	U1.204					-0.233938	0.00396085	-0.379954	-0.076546	67.5578	163.871	0.1008
Unknown 1.226	U1.226					-0.135006	0.0995185	-0.289014	0.0258144	127.282	163.009	0.2528
Unknown 1.266	U1.266					-0.0300273	0.715288	-0.189378	0.130864	214.497	165.684	0.518
Unknown 1.269	U1.269					-0.0304689	0.711285	-0.189804	0.130429	181.186	169.844	0.408
Unknown 1.311	U1.311					-0.237058	0.00349105	-0.382778	-0.0798298	87.4432	183.374	0.1348
Unknown 1.338	U1.338					-0.237517	0.00342637	-0.383193	-0.080313	81.8551	182.676	0.1148
Unknown 1.410	U1.410					-0.240555	0.00302477	-0.385938	-0.0835132	79.4036	182.965	0.1104
Unknown 1.548	U1.548					-0.14405	0.0786334	-0.297445	0.0165946	169.004	177.781	0.3392
Unknown 1.639	U1.639					-0.246592	0.00235029	-0.391386	-0.0898827	66.4083	183.643	0.0804
Unknown 1.803	U1.803					-0.178276	0.0290597	-0.329134	-0.0185443	103.797	160.825	0.1944
Unknown 1016	U1016					-0.139094	0.0895904	-0.292828	0.0216498	103.22	138.799	0.2732
Unknown 1026	U1026					0.255341	0.00161291	0.0991364	0.399264	40.4679	153.441	0.0732
Unknown 1028	U1028					-0.0383041	0.641663	-0.197354	0.122711	273.641	166.428	0.768
Unknown 1032	U1032					-0.0852059	0.29987	-0.242161	0.0760947	163.712	157.494	0.3716
Unknown 1033	U1033					0.0980793	0.232457	-0.0631753	0.254343	169.322	152.471	0.4004
Unknown 1043	U1043					0.12275	0.134531	-0.0382638	0.277552	167.308	155.405	0.3932
Unknown 1055	U1055					0.0167998	0.838316	-0.143849	0.176586	321.366	156.457	0.9608
Unknown 1081	U1081					-0.0352585	0.668399	-0.194421	0.125713	299.153	157.762	0.9132
Unknown 1085	U1085					-0.0693384	0.399156	-0.227077	0.0919448	289.446	166.605	0.868
Unknown 1086	U1086					-0.0562011	0.494542	-0.21453	0.105006	233.332	161.43	0.592
Unknown 1091 (Sugar acid)	U1091 (Sugar acid)					0.0337668	0.681649	-0.127183	0.192984	293.574	150.135	0.878
Unknown 1099	U1099					0.0083412	0.919308	-0.152124	0.168378	240.868	146.753	0.6512
Unknown 1117	U1117					-0.0103773	0.899704	-0.170356	0.150134	308.565	148.149	0.9412
Unknown 1170	U1170					-0.0350259	0.670458	-0.194197	0.125943	310.499	152.767	0.9464
Unknown 1179	U1179					-0.0275686	0.737712	-0.187004	0.133282	320.455	152.194	0.962
Unknown 1189	U1189					0.136011	0.0969992	-0.0247905	0.289953	128.261	147.112	0.2984
Unknown 1193	U1193					-0.0989243	0.228438	-0.255141	0.0623253	204.837	156.186	0.5028
Unknown 1194	U1194					-0.105381	0.199344	-0.26123	0.0558237	317.186	138.804	0.954
Unknown 1199	U1199					0.183292	0.0247591	0.0237278	0.33375	34.7486	148.488	0.062
Unknown 1202	U1202					0.162366	0.0471303	0.00216078	0.314445	102.35	147.568	0.2304
Unknown 1215	U1215					0.0482906	0.557317	-0.112844	0.206951	147.91	154.404	0.3392
Unknown 1224	U1224					0.173492	0.0337383	0.0136087	0.324725	70.6449	150.389	0.1564
Unknown 1231	U1231					0.0607876	0.459938	-0.100453	0.218916	244.985	145.555	0.664
Unknown 1238	U1238					0.125225	0.126792	-0.035754	0.27987	170.636	152.146	0.4132
Unknown 1239	U1239					0.0779873	0.342824	-0.0833155	0.235308	233.054	154.092	0.6124
Unknown 1258	U1258					0.0688178	0.402714	-0.0924635	0.22658	267.117	151.301	0.7536
Unknown 1260	U1260					-0.0513473	0.532612	-0.209882	0.109818	311.488	160.071	0.9536
Unknown 1285	U1285					0.0554236	0.500542	-0.105777	0.213786	310.88	150.508	0.9484
Unknown 1306	U1306					0.0387595	0.637704	-0.122261	0.197792	273.258	148.582	0.7708
Unknown 1328	U1328					-0.0503701	0.540449	-0.208945	0.110786	226.692	146.8	0.6156
Unknown 1331	U1331					-0.0987683	0.229176	-0.254994	0.0624822	141.145	160.849	0.2928
Unknown 1337	U1337					-0.0551802	0.502428	-0.213553	0.106019	216.003	159.108	0.524
Unknown 1349	U1349					0.25241	0.0018324	0.096033	0.396627	23.0722	146.451	0.0436
Unknown 1412	U1412					0.0420654	0.609274	-0.118998	0.200972	298.801	154.657	0.9096
Unknown 1426	U1426					-0.0624057	0.448058	-0.220462	0.0988444	230.692	151.294	0.6216
Unknown 1568	U1568					-0.07129	0.385985	-0.228936	0.0899997	285.119	148.278	0.858
Unknown 1782	U1782					0.162699	0.0466735	0.00250253	0.314753	54.6891	144.682	0.1224
Unknown 2.047	U2.047					-0.176632	0.030601	-0.327619	-0.0168472	150.418	184.804	0.2584
Unknown 2.082	U2.082					-0.272656	0.000736555	-0.414793	-0.11753	39.0772	179.053	0.0364
Unknown 2.246	U2.246					-0.233327	0.00405922	-0.379401	-0.0759034	79.5855	180.866	0.1124
Unknown 2.250	U2.250					-0.294595	0.000252804	-0.43435	-0.14099	12.073	163.496	0.0084
Unknown 2.278	U2.278					-0.286852	0.000372397	-0.427463	-0.132691	23.0509	178.844	0.0148
Unknown 2.289	U2.289					-0.257941	0.00143857	-0.401601	-0.101892	58.8186	174.241	0.0768
Unknown 2.295	U2.295					-0.257237	0.00148402	-0.400968	-0.101145	50.3449	170.527	0.062
Unknown 2.307	U2.307					-0.0237989	0.772522	-0.183361	0.136985	326.217	167.189	0.972
Unknown 2.313	U2.313					-0.145172	0.0763081	-0.298489	0.0154485	149.641	170.006	0.2988
Unknown 2.319	U2.319					-0.275766	0.000636298	-0.417573	-0.120845	31.2156	175.056	0.026
Unknown 2.324	U2.324					-0.11058	0.177938	-0.266126	0.0505776	185.2	170.133	0.3908
Unknown 2.403	U2.403					0.0227822	0.781991	-0.137983	0.182378	314.915	170.994	0.9236
Unknown 2.416	U2.416					0.0518352	0.528719	-0.109335	0.210349	314.781	170.446	0.9496
Unknown 2.427	U2.427					0.0952834	0.246107	-0.0659857	0.251701	217.747	166.945	0.53
Unknown 2.543	U2.543					-0.022359	0.785942	-0.181968	0.138398	302.06	153.377	0.9088
Unknown 2.656	U2.656					-0.171119	0.0362863	-0.322535	-0.0111634	98.7742	149.648	0.2148
Unknown 2.681	U2.681					-0.130217	0.11223	-0.28454	0.0306852	176.398	152.309	0.4112
Unknown 2.738	U2.738					-0.0384872	0.640071	-0.19753	0.12253	293.844	157.719	0.894
Unknown 2.748	U2.748					-0.123902	0.130886	-0.278631	0.0370959	205.746	164.861	0.4928
Unknown 2.785	U2.785					-0.218062	0.00734694	-0.365548	-0.0598931	93.8434	177.723	0.1496
Unknown 2.822	U2.822					-0.245456	0.00246572	-0.390362	-0.088683	58.0821	172.289	0.0772
Unknown 2.889	U2.889					-0.15921	0.051651	-0.311523	0.00107942	86.9807	154.072	0.1744
Unknown 2.910	U2.910					0.220572	0.00668106	0.0625207	0.367831	21.7779	149.473	0.046
Unknown 2.948	U2.948					0.074437	0.36531	-0.0868607	0.231932	131.674	149.787	0.312
Unknown 2.954	U2.954					-0.056639	0.49118	-0.214949	0.104572	261.13	149.161	0.7232
Unknown 3.025	U3.025					-0.181477	0.026248	-0.33208	-0.0218507	119.292	172.434	0.2096
Unknown 3.035	U3.035					-0.103313	0.208354	-0.259282	0.0579073	214.587	163.848	0.5068
Unknown 3.047	U3.047					-0.0591862	0.471866	-0.217386	0.102043	245	154.426	0.6356
Unknown 3.060	U3.060					-0.241236	0.00294087	-0.386553	-0.0842304	44.9255	157.359	0.0756
Unknown 3.298	U3.298					-0.0279495	0.734223	-0.187372	0.132907	251.083	154.688	0.6808
Unknown 3.309	U3.309					-0.0272788	0.740371	-0.186724	0.133567	277.257	160.534	0.8296
Unknown 3.317	U3.317					0.0217443	0.79169	-0.139002	0.181374	210.605	148.376	0.5348
Unknown 3.334	U3.334					-0.10346	0.207702	-0.25942	0.0577589	231.153	161.425	0.606
Unknown 3.354	U3.354					-0.0821132	0.317818	-0.239227	0.0791904	238.946	153.508	0.6412
Unknown 3.365	U3.365					-0.0704381	0.391702	-0.228124	0.090849	281.129	153.696	0.824
Unknown 3.378	U3.378					-0.0136902	0.86794	-0.173571	0.146894	278.361	153.15	0.814
Unknown 3.385	U3.385					0.13951	0.088626	-0.0212256	0.293216	80.7536	146.576	0.1896
Unknown 3.405	U3.405					-0.208321	0.0105221	-0.356674	-0.049719	59.7643	156.654	0.0988
Unknown 3.693	U3.693					0.0383404	0.641347	-0.122675	0.197389	199.768	161.977	0.4824
Unknown 3.698	U3.698					-0.0462474	0.574133	-0.20499	0.114865	249.765	161.878	0.6852
Unknown 3.709	U3.709					-0.095609	0.244489	-0.252009	0.0656586	222.813	169.025	0.5156
Unknown 3.818	U3.818					-0.101694	0.215608	-0.257755	0.0595375	230.753	160.683	0.5824
Unknown 3.831	U3.831					-0.176225	0.0309931	-0.327244	-0.0164272	123.322	171.913	0.2212
Unknown 3.902	U3.902					-0.211408	0.00940506	-0.35949	-0.05294	103.878	172.87	0.1636
Unknown 3.950	U3.950					-0.245654	0.00244526	-0.39054	-0.0888918	41.1702	157.412	0.0688
Unknown 3.956	U3.956					-0.255747	0.00158449	-0.399629	-0.0995663	42.4325	174.322	0.0496
Unknown 3.961	U3.961					-0.190328	0.0196537	-0.340212	-0.0310121	80.8165	164.971	0.1316
Unknown 3.966	U3.966					-0.215368	0.00812638	-0.363097	-0.0570761	68.2073	169.104	0.104
Unknown 3.971	U3.971					-0.0554571	0.500283	-0.213818	0.105744	234.552	157.22	0.5916
Unknown 3.993	U3.993					-0.13499	0.0995579	-0.288999	0.0258303	192.445	164.5	0.4368
Unknown 4.012	U4.012					-0.11312	0.168119	-0.268514	0.0480116	220.919	166.333	0.5272
Unknown 4.020	U4.020					-0.0895494	0.275815	-0.246277	0.0717417	229.265	164.212	0.5676
Unknown 4.025	U4.025					-0.164869	0.0437847	-0.316761	-0.00473207	145.481	172.892	0.2744
Unknown 4.110	U4.110					-0.254344	0.00168472	-0.398368	-0.0980805	67.0308	182.006	0.0836
Unknown 4.158	U4.158					-0.0536954	0.514013	-0.212131	0.107491	289.315	154.158	0.8756
Unknown 4.170	U4.170					-0.0249827	0.761538	-0.184506	0.135823	277.33	158.754	0.7768
Unknown 4.179	U4.179					0.0061063	0.940882	-0.154306	0.166205	325.986	165.177	0.9784
Unknown 4.190	U4.190					0.0128228	0.876239	-0.147742	0.172729	320.16	161.426	0.9632
Unknown 4.199	U4.199					0.0198398	0.809572	-0.14087	0.179531	260.484	159.158	0.73
Unknown 4.252	U4.252					-0.139254	0.0892199	-0.292977	0.0214873	182.236	167.528	0.406
Unknown 4.291	U4.291					-0.238963	0.00322963	-0.384499	-0.0818355	87.6384	183.922	0.1196
Unknown 4.345	U4.345					0.0326664	0.691486	-0.128267	0.191923	186.916	164.48	0.4204
Unknown 5.246	U5.246					-0.262051	0.00119778	-0.405291	-0.106252	51.5337	181.696	0.0572
Unknown 5.402	U5.402					-0.187636	0.0214882	-0.337741	-0.0282228	142.808	183.725	0.2516
Unknown 6.997	U6.997					-0.0812244	0.323102	-0.238383	0.0800795	206.12	156.187	0.5048
Unknown 7.028	U7.028					-0.199161	0.0145519	-0.348306	-0.0401825	59.4652	147.059	0.1296
Unknown 7.067	U7.067					-0.0458691	0.577273	-0.204626	0.11524	256.508	147.779	0.7204
Unknown 7.294	U7.294					-0.157709	0.053923	-0.310132	0.0026187	144.165	163.611	0.2988
Unknown 7.700	U7.700					-0.0989142	0.228486	-0.255131	0.0623355	178.579	145.439	0.4376
Unknown A1461	UA1461					0.219971	0.00683553	0.0618909	0.367284	19.0453	157.634	0.022
Ursodeoxycholate	UDCA	Lipid metabolism	Bile acid metabolism	HMDB0000946	C07880	-0.138485	0.0910174	-0.29226	0.0222706	101.298	150.179	0.2212
Valine	Val	Amino acid metabolism	Isoleucine, leucine and valine metabolism	HMDB0000883	C00183	0.0588827	0.474145	-0.102345	0.217096	239.129	149.367	0.6296
alpha-Hydroxybutyric acid	α-OH-BA	Carbohydrate metabolism	Propanoate metabolism	HMDB0000008	C05984	-0.0909541	0.268323	-0.247606	0.0703326	151.857	160.79	0.3216
beta-Hydroxybutyric acid	β-OH-BA	Lipid metabolism	Ketone body metabolism	HMDB0000357	C01089	0.130616	0.111124	-0.0302794	0.284913	223.108	167.355	0.5404

## Sheet: M_adj2
Results of bi- and multivariate association analyses between the VO2peak and plasma metabolites in males (n=150)
All variables were Van der Waerden-transformed prior to analysis and adjusted for age and 21 phenotypical/clinical variables.
Variable	Abbreviation	Major pathway/class	Specific pathway/class	HMDB ID	KEGG ID	PC	pv1	lo	up	RP measured	mean RP permutated	pv2
2-Keto-3-methylvaleric acid derivative	2-Keto-3-MVA der.1	Amino acid metabolism	Isoleucine, leucine and valine metabolism	HMDB0000491		0.0143278	0.86185	-0.14627	0.174189	180.884	150.621	0.4628
2-Keto-3-methylvaleric acid derivative 2	2-Keto-3-MVA der.2	Amino acid metabolism	Isoleucine, leucine and valine metabolism	HMDB0000491	C03465	0.0710449	0.387625	-0.0902442	0.228702	177.104	161.825	0.3952
2-Keto-4-methylvaleric acid	2-Keto-4-MVA	Amino acid metabolism	Isoleucine, leucine and valine metabolism	HMDB0000695	C00233	0.0489197	0.552187	-0.112222	0.207554	256.85	183.08	0.7168
2-Hydroxypyridine	2-OH-Pyr	Xenobiotics and related metabolism	Chemicals	HMDB0013751	C02502	-0.0040111	0.961146	-0.164167	0.156351	145.458	203.232	0.166
3-Indoleacetic acid	3-Ind-AA	Mammalian-microbial cometabolism	Tryptophan metabolism	HMDB0000197	C00954	-0.141177	0.0848468	-0.294769	0.0195267	60.8196	105.032	0.1996
3-Indolelactic acid	3-Ind-Lac	Mammalian-microbial cometabolism	Tryptophan metabolism	HMDB0000671	C02043	0.0507788	0.537165	-0.110381	0.209337	204.493	122.779	0.7456
3-Hydroxy-3-methylbutyric acid	3-OH-3-MBA	Amino acid metabolism	Isoleucine, leucine and valine metabolism	HMDB0000754	C20827	-0.0639658	0.436769	-0.221952	0.0972931	145.687	120.056	0.4556
3-Hydroxypyridine	3-OH-Pyr	Xenobiotics and related metabolism	Chemicals			-0.0241618	0.76915	-0.183712	0.136629	271.578	191.962	0.7772
3-Phenylpropionic acid	3-Phe-PA	Xenobiotics and related metabolism	Chemicals	HMDB0000764	C05629	-0.0912211	0.266915	-0.247859	0.0700647	152.273	115.729	0.4992
4-Hydroxyphenylacetic acid	4-OH-Phe-AA	Amino acid metabolism	Phenylalanine and tyrosine metabolism	HMDB0000020	C00642	-0.0737912	0.369496	-0.231317	0.0875052	187.312	108.015	0.692
4-Hydroxyphenyllactic acid	4-OH-Phe-Lac	Mammalian-microbial cometabolism	Polyphenolic compounds metabolism	HMDB0000755	C03672	0.116269	0.156512	-0.0448274	0.271472	16.8494	114.676	0.034
5-Oxoproline	5-Oxopro	Cofactors and vitamins metabolism	Glutathione metabolism	HMDB0000267	C01879	0.00969611	0.906256	-0.1508	0.169694	65.5194	140.552	0.1296
Acetate	Acet	Carbohydrate metabolism	Glucose and pyruvate metabolism	HMDB0000042	C00033	0.0853064	0.299299	-0.0759941	0.242256	29.4399	136.334	0.0496
Acetoacetate derivative	Acetoacet	Lipid metabolism	Ketone body metabolism			0.00143272	0.986117	-0.158865	0.161657	182.3	195.439	0.3032
Acetylornithine	AcOrn	Amino acid metabolism	Arginine and proline metabolism; urea cycle	HMDB0003357	C00437	0.0464557	0.572408	-0.114659	0.20519	203.345	97.9825	0.844
Asymmetric Dimethylarginine	ADMA	Amino acid metabolism	Arginine and proline metabolism; urea cycle	HMDB0001539	C03626	0.0635215	0.439967	-0.097735	0.221528	114.476	93.744	0.4272
Alanine	Ala	Amino acid metabolism	Alanine and aspartate metabolism	HMDB0000161	C09885	0.181535	0.0261995	0.0219105	0.332133	28.055	136.314	0.038
alpha-Aminoadipate	alpha-AAA	Amino acid metabolism	Lysine metabolism	HMDB0000510	C00956	0.0415197	0.613929	-0.119537	0.200447	71.1587	106.596	0.2288
Arabitol	Arabi	Carbohydrate metabolism	Miscellaneous (unclassified sugar acids/polyols)	HMDB0000568	C01904	0.0786572	0.338681	-0.0826461	0.235945	59.9222	129.389	0.1404
Arginine	Arg	Amino acid metabolism	Arginine and proline metabolism; urea cycle	HMDB0000517	C00062	-0.0500127	0.54333	-0.208602	0.11114	233.07	100.472	0.9412
Asparagine	Asn	Amino acid metabolism	Alanine and aspartate metabolism	HMDB0000168	C00152	0.0192931	0.814724	-0.141406	0.179001	116.983	91.0245	0.4632
Aspartate	Asp	Amino acid metabolism	Alanine and aspartate metabolism	HMDB0000191	C00049	0.00767524	0.925731	-0.152774	0.16773	76.044	104.415	0.2612
Betaine	Bet	Amino acid metabolism	Glycine, serine and threonine metabolism	HMDB0000043	C00719	-0.0812378	0.323022	-0.238396	0.0800661	50.9087	124.192	0.1248
Decanoic acid	C10:0	Lipid metabolism	Medium-chain fatty acid metabolism	HMDB0000511	C01571	-0.0679404	0.408752	-0.225744	0.0933374	230.282	147.567	0.73
Decenoylcarnitine	C10:1-Car	Lipid metabolism	Carnitine metabolism			0.126651	0.122492	-0.0343073	0.281204	272.042	191.131	0.7592
Decadienylcarnitine	C10:2-Car	Lipid metabolism	Carnitine metabolism	HMDB0006469		-0.0160941	0.84502	-0.175902	0.14454	190.93	157.46	0.5
Decanoylcarnitine	C10-Car	Lipid metabolism	Carnitine metabolism	HMDB0000651		0.112118	0.171943	-0.049024	0.267572	207.767	192.813	0.4216
Dodecanoic acid	C12:0	Lipid metabolism	Medium-chain fatty acid metabolism	HMDB0000638	C02679	-0.137165	0.0941722	-0.291029	0.0236157	123.514	116.22	0.3764
Dodecanoylcarnitine	C12-Car	Lipid metabolism	Carnitine metabolism	HMDB0002250		0.0895614	0.275751	-0.0717297	0.246288	229.504	182.552	0.5712
Tetradecanoic acid	C14:0	Lipid metabolism	Long-chain fatty acid metabolism	HMDB0000806	C06424	-0.0683479	0.405941	-0.226133	0.0929315	93.5997	217.721	0.052
cis-9-Tetradecenoic acid	C14:1	Lipid metabolism	Long-chain fatty acid metabolism	HMDB0002000	C08322	-0.0316122	0.700959	-0.190907	0.129304	254.169	181.787	0.7056
Tetradecenoylcarnitine	C14:1-Car	Lipid metabolism	Carnitine metabolism	HMDB0013329		0.141945	0.0831482	-0.018743	0.295485	77.3678	217.985	0.0264
Hydroxytetradecenoylcarnitine	C14:1-OH-Car	Lipid metabolism	Carnitine metabolism			-0.0658856	0.423102	-0.223784	0.0953831	160.731	143.169	0.424
Tetradecadienylcarnitine	C14:2-Car	Lipid metabolism	Carnitine metabolism			0.116096	0.157135	-0.0450028	0.27131	200.39	186.129	0.4252
Hydroxytetradecadienylcarnitine	C14:2-OH-Car	Lipid metabolism	Carnitine metabolism			0.0165611	0.840583	-0.144083	0.176355	229.991	138.802	0.7832
Tetradecanoylcarnitine	C14-Car	Lipid metabolism	Carnitine metabolism	HMDB0005066		-0.0805477	0.327163	-0.23774	0.0807562	195.928	162.727	0.4644
Pentadecanoic acid	C15:0	Lipid metabolism	Long-chain fatty acid metabolism	HMDB0000826	C16537	-0.0261526	0.750729	-0.185636	0.134673	280.212	221.185	0.672
Hexadecanoic acid	C16:0	Lipid metabolism	Long-chain fatty acid metabolism	HMDB0000220	C00249	-0.0869932	0.289809	-0.243855	0.0743043	266.989	178.85	0.8076
cis-9-Hexadecenoic acid	C16:1 9cis	Lipid metabolism	Long-chain fatty acid metabolism	HMDB0003229	C08362	0.0835717	0.309269	-0.0777309	0.240611	100.777	199.994	0.0864
Hexadecanoylcarnitine	C16-Car	Lipid metabolism	Carnitine metabolism	HMDB0000222	C02990	-0.0917912	0.263924	-0.248399	0.0694926	278.942	160.493	0.9372
Heptadecanoic acid	C17:0	Lipid metabolism	Long-chain fatty acid metabolism	HMDB0002259		0.00490421	0.952505	-0.15548	0.165036	150.315	199.9	0.1932
14-Methylhexadecanoic acid	C17:0 anteiso	Lipid metabolism	Long-chain fatty acid metabolism	HMDB0031067		-0.00337473	0.967307	-0.163548	0.156972	305.418	236.152	0.8016
cis-10-Heptadecenoic acid	C17:1	Lipid metabolism	Long-chain fatty acid metabolism	HMDB0060038		-0.0639596	0.436814	-0.221946	0.0972993	181.956	114.044	0.6396
Octadecanoic acid	C18:0	Lipid metabolism	Long-chain fatty acid metabolism	HMDB0000827	C01530	-0.050622	0.538424	-0.209186	0.110536	215.477	152.42	0.6124
cis-11-Octadecenoic acid	C18:1 11cis	Lipid metabolism	Long-chain fatty acid metabolism	HMDB0240219		0.0239015	0.771568	-0.136884	0.18346	279.738	162.591	0.9236
trans-11-Octadecenoic acid	C18:1 11trans	Lipid metabolism	Long-chain fatty acid metabolism	HMDB0003231	C08367	0.0538343	0.512924	-0.107353	0.212264	76.2401	177.965	0.0844
cis-9-Octadecenoic acid	C18:1 9cis	Lipid metabolism	Long-chain fatty acid metabolism	HMDB0000207	C00712	0.119009	0.146912	-0.0420543	0.274044	280.089	165.74	0.9272
cis-9-Octadecenoic acid	C18:1 9trans	Lipid metabolism	Long-chain fatty acid metabolism	HMDB0000573	C01712	0.140396	0.0866014	-0.020323	0.294041	47.4989	127.256	0.1
Octadecenoylcarnitine	C18:1-Car	Lipid metabolism	Carnitine metabolism	HMDB0094687		0.0500721	0.542851	-0.111081	0.208659	260.127	159.686	0.86
all-cis-9.12-Octadecadienoic acid	C18:2 9.12cis	Lipid metabolism	Long-chain fatty acid metabolism	HMDB0000673	C01595	0.139956	0.0876032	-0.0207718	0.293631	159.748	187.602	0.256
cis-9.trans-11-Octadecadienoic acid	C18:2 9cis.11trans	Lipid metabolism	Long-chain fatty acid metabolism	HMDB0003797	C04056	-0.00598858	0.942019	-0.166091	0.154421	187.492	153.718	0.4804
all-cis-6.9.12-Octadecatrienoic acid	C18:3 6.9.12cis	Lipid metabolism	Long-chain fatty acid metabolism	HMDB0003073	C06426	0.132779	0.10528	-0.0280801	0.286935	105.188	174.01	0.1412
all-cis-9.12.15-Octadecatrienoic acid	C18:3 9.12.15cis	Lipid metabolism	Long-chain fatty acid metabolism	HMDB0001388	C06427	-0.035604	0.665344	-0.194754	0.125373	150.542	139.075	0.3896
Eicosanoic acid	C20:0	Lipid metabolism	Long-chain fatty acid metabolism	HMDB0002212	C06425	-0.0293905	0.721073	-0.188763	0.13149	109.893	146.61	0.2308
cis-11.14-Eicosadienoic acid	C20:2 11.14cis	Lipid metabolism	Long-chain fatty acid metabolism	HMDB0005060	C16525	0.0739155	0.368688	-0.0873812	0.231435	142.479	113.125	0.4728
all-cis-8.11.14-Eicosatrienoic acid	C20:3 8.11.14cis	Lipid metabolism	Long-chain fatty acid metabolism	HMDB0002925	C03242	0.158847	0.0521927	-0.00145153	0.311187	154.418	172.694	0.2936
all-cis-5.8.11.14-Eicosatetraenoic acid	C20:4 5.8.11.14cis	Lipid metabolism	Long-chain fatty acid metabolism	HMDB0001043	C00219	-0.0851498	0.30019	-0.242107	0.0761509	245.584	247.635	0.346
all cis-8.11.14.17-Eicosatetraenoic acid	C20:4 8.11.14.17cis	Lipid metabolism	Long-chain fatty acid metabolism	HMDB0002177	-	0.0075987	0.92647	-0.152849	0.167656	175.053	126.077	0.564
all cis-5.8.11.14.17-Eicosapentaenoic acid	C20:5 5.8.11.14.17cis	Lipid metabolism	Long-chain fatty acid metabolism	HMDB0001999	C06428	-0.0682444	0.406654	-0.226034	0.0930346	175.401	223.499	0.1756
Docosanoic acid	C22:0	Lipid metabolism	Long-chain fatty acid metabolism	HMDB0000944	C08281	0.119206	0.146238	-0.0418547	0.274229	147.261	141.653	0.368
all-cis-7.10.13.16-Docosatetraenoic acid	C22:4 7.10.13.16cis	Lipid metabolism	Long-chain fatty acid metabolism	HMDB0002226	C16527	-0.0225117	0.784516	-0.182116	0.138249	296.168	192.723	0.92
all-cis-4.7.10.13.16-Docosapentaenoic acid	C22:5 4.7.10.13.16.cis	Lipid metabolism	Long-chain fatty acid metabolism	HMDB0001976	-	0.00198723	0.980745	-0.158325	0.162197	230.131	118.846	0.8764
all-cis-7.10.13.16.19-Docosapentaenoic acid	C22:5 7.10.13.16.19cis	Lipid metabolism	Long-chain fatty acid metabolism	HMDB0006528	C16513	-0.00741124	0.928279	-0.167474	0.153032	199.939	153.498	0.5532
all cis-4.7.10.13.16.19-Docosahexaenoic acid	C22:6 4.7.10.13.16.19cis	Lipid metabolism	Long-chain fatty acid metabolism	HMDB0002183	C06429	-0.161143	0.0488409	-0.313313	-0.000905098	298.15	233.392	0.738
Tetracosanoic acid	C24:0	Lipid metabolism	Long-chain fatty acid metabolism	HMDB0002003	C08320	0.0989715	0.228215	-0.0622779	0.255185	67.2789	140.512	0.1436
cis-15-Tetracosenoic acid	C24:1 15cis	Lipid metabolism	Long-chain fatty acid metabolism	HMDB0002368	C08323	-0.0117463	0.886556	-0.171685	0.148795	251.623	125.63	0.9164
Acetylcarnitine	C2-Car	Lipid metabolism	Carnitine metabolism	HMDB0000201	C02571	0.0697308	0.396487	-0.0915539	0.22745	210.68	155.227	0.5792
Propionylcarnitine	C3-Car	Lipid metabolism	Carnitine metabolism	HMDB0000824	C03017	0.0265903	0.746698	-0.134243	0.186059	217.583	134.781	0.726
Butyrylcarnitine	C4-Car	Lipid metabolism	Carnitine metabolism	HMDB0002013	C02862	0.00721736	0.93015	-0.153221	0.167285	133.253	120.475	0.4004
Tiglylcarnitine	C5:1-Car	Lipid metabolism	Carnitine metabolism	HMDB0002366		-0.095558	0.244742	-0.251961	0.0657099	64.9531	146.414	0.1056
Valerylcarnitine	C5-Car	Lipid metabolism	Carnitine metabolism	HMDB0013128		-0.0484997	0.55561	-0.207151	0.112637	210.451	169.994	0.5152
Hexanoylcarnitine (Fumaryl-L-carnitine)	C6 (C4:1-DC)-Car	Lipid metabolism	Carnitine metabolism	HMDB0000705		0.178412	0.0289355	0.0186843	0.329259	90.1841	142.454	0.1852
Octanoylcarnitine	C8-Car	Lipid metabolism	Carnitine metabolism	HMDB0000791	C02838	0.11104	0.17613	-0.0501133	0.266558	210.132	184.148	0.4552
NoNAylcarnitine	C9-Car	Lipid metabolism	Carnitine metabolism	HMDB0013288		0.00219737	0.978709	-0.15812	0.162402	198.508	134.808	0.6192
Cholate	CA	Lipid metabolism	Bile acid metabolism	HMDB0000619	C00695	-0.00103247	0.989995	-0.161267	0.159255	122.478	124.742	0.3464
Carnitine	Car	Lipid metabolism	Carnitine metabolism	HMDB0000062	C00318	0.035354	0.667554	-0.125619	0.194513	127.431	141.814	0.3048
Chenodeoxycholate	CDCA	Lipid metabolism	Bile acid metabolism	HMDB0000518	C02528	-0.0554633	0.500235	-0.213824	0.105738	266.079	145.907	0.9184
Choline	Cho	Amino acid metabolism	Glycine, serine and threonine metabolism	HMDB0000097	C00114	0.00813502	0.921296	-0.152325	0.168177	213.164	121.495	0.794
Citric acid	Cit	Energy metabolism	TCA cycle	HMDB0000094	C00158	-0.0884323	0.281874	-0.245219	0.0728618	219.778	136.65	0.742
Citrulline	Citru	Amino acid metabolism	Arginine and proline metabolism; urea cycle	HMDB0000904	C00327	0.00551981	0.946551	-0.154879	0.165635	158.711	92.9456	0.6192
Cysteine	Cys	Amino acid metabolism	Cysteine, methionine and taurine metabolism	HMDB0000574	C00097	-0.0489174	0.552206	-0.207552	0.112224	249.55	156.868	0.7956
Deoxycholate	DCA	Lipid metabolism	Bile acid metabolism	HMDB0000626	C04483	-0.156109	0.0564353	-0.308649	0.00425877	233.253	149.404	0.7352
N,N-Dimethylglycine	DMG	Amino acid metabolism	Glycine, serine and threonine metabolism	HMDB0000092	C01026	0.0904989	0.270736	-0.0707893	0.247176	155.257	127.42	0.456
Erythritol	Erythri	Xenobiotics and related metabolism	Sugars, sugar substitutes and sugar derivatives	HMDB0002994	C16884	-0.0162956	0.843105	-0.176097	0.144343	220.198	123.436	0.7944
Ethanolamine	ETA	Lipid metabolism	Glycerophospholipid metabolism	HMDB0000149	C00189	0.0145147	0.860066	-0.146087	0.174371	215.283	137.952	0.7044
Formate	For	Mammalian-microbial cometabolism	One carbon metabolism	HMDB0000142	C00058	0.117771	0.151192	-0.0433075	0.272883	9.51253	91.3144	0.0336
Fumaric acid	Fum	Energy metabolism	TCA cycle	HMDB0000134	C00122	0.10221	0.213277	-0.059018	0.258242	170.258	160.402	0.3956
Glyceric acid	GA	Lipid metabolism	Glycerolipid metabolism	HMDB0000139	C00258	0.0552618	0.501795	-0.105938	0.213631	226.147	161.4	0.612
Glycocholate	GCA	Lipid metabolism	Bile acid metabolism	HMDB0000138	C01921	-0.0668649	0.416227	-0.224718	0.0944083	238.792	180.033	0.618
Glycochenodeoxycholate	GCDCA	Lipid metabolism	Bile acid metabolism	HMDB0000637	C05466	-0.102376	0.21253	-0.258398	0.0588508	132.243	174.539	0.2268
Glycodeoxycholate	GDCA	Lipid metabolism	Bile acid metabolism	HMDB0000631	C05464	-0.164142	0.0447347	-0.316089	-0.00398553	168.474	182.533	0.294
Glutamine	Gln	Amino acid metabolism	Glutamate metabolism	HMDB0000641	C00064	0.0819027	0.319064	-0.079401	0.239027	110.679	103.112	0.3868
Glutamate	Glu	Amino acid metabolism	Glutamate metabolism	HMDB0000148	C00025	0.168147	0.0397043	0.00810387	0.319791	32.1685	112.71	0.0916
Glucuronic acid derivative	GlucA derivative	Xenobiotics and related metabolism	Detoxification metabolism	HMDB0000127	C00191	-0.106057	0.19646	-0.261867	0.0551421	249.346	145.65	0.8624
Glycine	Gly	Amino acid metabolism	Glycine, serine and threonine metabolism	HMDB0000123	C00037	0.0175909	0.830814	-0.143074	0.177352	223.322	120.726	0.8524
Glycolic acid	Glyc	Xenobiotics and related metabolism	Food or plant constituents	HMDB0000115	C03547	0.0667209	0.417234	-0.0945517	0.224581	133.211	132.499	0.3528
Glycoursodeoxycholate	GUDCA	Lipid metabolism	Bile acid metabolism	HMDB0000708		-0.0404352	0.623224	-0.199404	0.120608	170.71	126.786	0.5024
Hippuric acid	Hip	Mammalian-microbial cometabolism	Polyphenolic compounds metabolism	HMDB0000714	C01586	-0.0871677	0.288839	-0.24402	0.0741294	130.517	111.01	0.4284
Histidine	His	Amino acid metabolism	Histidine metabolism	HMDB0000177	C00135	-0.0886136	0.280884	-0.24539	0.0726801	157.57	86.6526	0.6728
Isoleucine	Ile	Amino acid metabolism	Isoleucine, leucine and valine metabolism	HMDB0000172	C00407	0.0244449	0.766522	-0.136351	0.183986	133.609	150.705	0.2852
Isocitric acid	Isocit	Energy metabolism	TCA cycle	HMDB0000193	C00311	-0.116797	0.154629	-0.271968	0.0442939	168.857	154.056	0.4188
Kynurenine	Kyn	Amino acid metabolism	Tryptophan metabolism	HMDB0000684	C00328	-0.0359843	0.661988	-0.195121	0.124998	211.08	114.466	0.7788
Lactic acid	Lac	Carbohydrate metabolism	Glucose and pyruvate metabolism	HMDB0000186	C00243	0.131154	0.109648	-0.0297328	0.285416	46.9833	130.049	0.0992
Lithocholate	LCA	Lipid metabolism	Bile acid metabolism	HMDB0000761	C03990	-0.0479316	0.560254	-0.206606	0.113199	197.783	96.1452	0.8216
Leucine	Leu	Amino acid metabolism	Isoleucine, leucine and valine metabolism	HMDB0000687	C00123	-0.00959472	0.907232	-0.169595	0.150899	242.201	152.379	0.7824
Lysine	Lys	Amino acid metabolism	Lysine metabolism	HMDB0000182	C00047	-0.00446687	0.956736	-0.164611	0.155906	57.1922	123.925	0.1436
Lysophosphatidylcholine acyl C16:0	lysoPC a C16:0	Lipid metabolism	Glycerophospholipid metabolism	HMDB0010382		0.0226153	0.783549	-0.138147	0.182216	281.68	204.135	0.7852
Lysophosphatidylcholine acyl C16:1	lysoPC a C16:1	Lipid metabolism	Glycerophospholipid metabolism	HMDB0010383		0.00306936	0.970264	-0.15727	0.163251	264.03	215.301	0.5928
Lysophosphatidylcholine acyl C17:0	lysoPC a C17:0	Lipid metabolism	Glycerophospholipid metabolism	HMDB0012108		0.0646636	0.431773	-0.096599	0.222618	175.221	213.4	0.2372
Lysophosphatidylcholine acyl C18:0	lysoPC a C18:0	Lipid metabolism	Glycerophospholipid metabolism	HMDB0010384		0.0394854	0.631415	-0.121545	0.198491	275.355	184.247	0.8316
Lysophosphatidylcholine acyl C18:1	lysoPC a C18:1	Lipid metabolism	Glycerophospholipid metabolism	HMDB0002815		0.0164736	0.841414	-0.144169	0.17627	301.696	218.265	0.8652
Lysophosphatidylcholine acyl C18:2	lysoPC a C18:2	Lipid metabolism	Glycerophospholipid metabolism			-0.0231343	0.778707	-0.182718	0.137637	233.176	198.053	0.5144
Lysophosphatidylcholine acyl C20:3	lysoPC a C20:3	Lipid metabolism	Glycerophospholipid metabolism	HMDB0010393		0.0179088	0.827803	-0.142762	0.17766	266.847	208.712	0.6708
Lysophosphatidylcholine acyl C20:4	lysoPC a C20:4	Lipid metabolism	Glycerophospholipid metabolism	HMDB0010395		-0.156189	0.0563074	-0.308723	0.00417676	74.2693	213.515	0.0276
Lysophosphatidylcholine acyl C28:1	lysoPC a C28:1	Lipid metabolism	Glycerophospholipid metabolism	HMDB0029221		-0.0476619	0.562466	-0.206347	0.113466	269.355	180.962	0.8144
Malic acid	MA	Energy metabolism	TCA cycle	HMDB0000156	C00149	0.149526	0.0678085	-0.0109988	0.302538	9.37458	154.05	0.0028
Maltose	Malt	Xenobiotics and related metabolism	Sugars, sugar substitutes and sugar derivatives	HMDB0000163	C00208	-0.146613	0.0734057	-0.29983	0.013977	72.2875	110.893	0.212
Methionine	Met	Amino acid metabolism	Cysteine, methionine and taurine metabolism	HMDB0000696	C00073	-0.0571481	0.487286	-0.215437	0.104066	110.481	121.113	0.3208
myo-Inositol	myo-Ino	Carbohydrate metabolism	Inositol phosphate metabolism	HMDB0000211	C09654	-0.0649564	0.429685	-0.222898	0.0963077	256.365	142.442	0.8968
Ornithine	Orn	Amino acid metabolism	Arginine and proline metabolism; urea cycle	HMDB0000214	C00077	-0.011016	0.893566	-0.170976	0.149509	156.302	117.285	0.5092
Oxalic acid	Oxa	Xenobiotics and related metabolism	Food or plant constituents	HMDB0002329	C00209	0.0442822	0.590528	-0.116808	0.203102	214.533	206.276	0.3928
Phenylacetic acid	PAA	Amino acid metabolism	Phenylalanine and tyrosine metabolism	HMDB0000209	C07086	-0.110728	0.177356	-0.266264	0.0504285	57.5678	100.278	0.2128
Phosphatidylcholine diacyl C28:1	PC aa C28:1	Lipid metabolism	Glycerophospholipid metabolism			-0.0789974	0.33659	-0.236268	0.0823062	71.5158	185.504	0.0532
Phosphatidylcholine diacyl C30:0	PC aa C30:0	Lipid metabolism	Glycerophospholipid metabolism	HMDB0011203		-0.0454248	0.58097	-0.2042	0.115679	301.01	233.431	0.774
Phosphatidylcholine diacyl C30:2	PC aa C30:2	Lipid metabolism	Glycerophospholipid metabolism			0.0996711	0.224928	-0.061574	0.255846	29.6426	121.749	0.066
Phosphatidylcholine diacyl C32:0	PC aa C32:0	Lipid metabolism	Glycerophospholipid metabolism	HMDB0000564		-0.0729195	0.375193	-0.230487	0.0883748	229.028	169.127	0.6072
Phosphatidylcholine diacyl C32:1	PC aa C32:1	Lipid metabolism	Glycerophospholipid metabolism	HMDB0007897		-0.0148606	0.856766	-0.174706	0.145748	300.497	250.294	0.6536
Phosphatidylcholine diacyl C32:2	PC aa C32:2	Lipid metabolism	Glycerophospholipid metabolism	HMDB0008002		0.0408885	0.619332	-0.12016	0.19984	309.702	215.797	0.9228
Phosphatidylcholine diacyl C32:3	PC aa C32:3	Lipid metabolism	Glycerophospholipid metabolism			-0.0270873	0.742129	-0.186539	0.133755	189.578	201.507	0.3
Phosphatidylcholine diacyl C34:1	PC aa C34:1	Lipid metabolism	Glycerophospholipid metabolism	HMDB0007879		0.0241684	0.769088	-0.136622	0.183718	255.883	210.31	0.5936
Phosphatidylcholine diacyl C34:2	PC aa C34:2	Lipid metabolism	Glycerophospholipid metabolism	HMDB0007880		0.0322926	0.69484	-0.128635	0.191563	148.139	200.3	0.1844
Phosphatidylcholine diacyl C34:3	PC aa C34:3	Lipid metabolism	Glycerophospholipid metabolism	HMDB0007882		0.025528	0.756494	-0.135287	0.185032	278.31	193.661	0.7996
Phosphatidylcholine diacyl C34:4	PC aa C34:4	Lipid metabolism	Glycerophospholipid metabolism	HMDB0007884		-0.06184	0.452192	-0.219922	0.0994067	274.325	207.885	0.7128
Phosphatidylcholine diacyl C36:0	PC aa C36:0	Lipid metabolism	Glycerophospholipid metabolism	HMDB0007886		-0.113963	0.164953	-0.269306	0.0471602	187.924	183.813	0.3744
Phosphatidylcholine diacyl C36:1	PC aa C36:1	Lipid metabolism	Glycerophospholipid metabolism	HMDB0007887		0.074953	0.361986	-0.0863457	0.232423	276.707	176.586	0.8712
Phosphatidylcholine diacyl C36:2	PC aa C36:2	Lipid metabolism	Glycerophospholipid metabolism	HMDB0000593		0.0825748	0.315096	-0.0787286	0.239665	120.917	200.122	0.1172
Phosphatidylcholine diacyl C36:3	PC aa C36:3	Lipid metabolism	Glycerophospholipid metabolism	HMDB0007981		0.175185	0.0320146	0.0153543	0.326286	211.169	199.383	0.4
Phosphatidylcholine diacyl C36:4	PC aa C36:4	Lipid metabolism	Glycerophospholipid metabolism	HMDB0007982		-0.0773947	0.346515	-0.234745	0.0839076	245.892	209.883	0.5156
Phosphatidylcholine diacyl C36:5	PC aa C36:5	Lipid metabolism	Glycerophospholipid metabolism	HMDB0007984		-0.0859189	0.295829	-0.242837	0.0753806	225.934	218.9	0.3748
Phosphatidylcholine diacyl C36:6	PC aa C36:6	Lipid metabolism	Glycerophospholipid metabolism	HMDB0008657		-0.121381	0.138967	-0.276268	0.0396518	163.059	237.067	0.1352
Phosphatidylcholine diacyl C38:0	PC aa C38:0	Lipid metabolism	Glycerophospholipid metabolism	HMDB0007985		-0.180053	0.0274688	-0.33077	-0.0203793	249.554	233.248	0.4208
Phosphatidylcholine diacyl C38:1	PC aa C38:1	Lipid metabolism	Glycerophospholipid metabolism	HMDB0008269		-0.0143221	0.861904	-0.174184	0.146275	210.943	108.124	0.8396
Phosphatidylcholine diacyl C38:3	PC aa C38:3	Lipid metabolism	Glycerophospholipid metabolism	HMDB0008271		0.121604	0.138237	-0.0394257	0.276478	271.382	202.154	0.7312
Phosphatidylcholine diacyl C38:4	PC aa C38:4	Lipid metabolism	Glycerophospholipid metabolism	HMDB0008145		-0.0475706	0.563215	-0.20626	0.113557	271.523	206.816	0.7268
Phosphatidylcholine diacyl C38:5	PC aa C38:5	Lipid metabolism	Glycerophospholipid metabolism	HMDB0008306		-0.0814084	0.322003	-0.238558	0.0798955	228.037	224.444	0.3628
Phosphatidylcholine diacyl C38:6	PC aa C38:6	Lipid metabolism	Glycerophospholipid metabolism	HMDB0008147		-0.141647	0.0838036	-0.295207	0.0190469	214.435	229.565	0.2908
Phosphatidylcholine diacyl C40:2	PC aa C40:2	Lipid metabolism	Glycerophospholipid metabolism	HMDB0008308		0.0534159	0.51621	-0.107768	0.211864	211.028	151.572	0.6012
Phosphatidylcholine diacyl C40:3	PC aa C40:3	Lipid metabolism	Glycerophospholipid metabolism	HMDB0008119		-0.0118734	0.885337	-0.171808	0.148671	251.996	178.975	0.71
Phosphatidylcholine diacyl C40:4	PC aa C40:4	Lipid metabolism	Glycerophospholipid metabolism	HMDB0008536		0.0109642	0.894063	-0.14956	0.170925	285.929	217.155	0.7488
Phosphatidylcholine diacyl C40:5	PC aa C40:5	Lipid metabolism	Glycerophospholipid metabolism			-0.0688854	0.402251	-0.226645	0.0923962	135.275	192.074	0.1812
Phosphatidylcholine diacyl C40:6	PC aa C40:6	Lipid metabolism	Glycerophospholipid metabolism	HMDB0008121		-0.13192	0.107571	-0.286132	0.0289538	312.564	224.179	0.9024
Phosphatidylcholine diacyl C42:0	PC aa C42:0	Lipid metabolism	Glycerophospholipid metabolism	HMDB0008537		-0.0973188	0.236116	-0.253625	0.0639399	233.758	187.769	0.544
Phosphatidylcholine diacyl C42:1	PC aa C42:1	Lipid metabolism	Glycerophospholipid metabolism	HMDB0008091		-0.178914	0.0284798	-0.329721	-0.0192028	84.8521	182.555	0.0892
Phosphatidylcholine diacyl C42:2	PC aa C42:2	Lipid metabolism	Glycerophospholipid metabolism	HMDB0008092		0.038026	0.644087	-0.122985	0.197086	209.679	168.264	0.5224
Phosphatidylcholine diacyl C42:4	PC aa C42:4	Lipid metabolism	Glycerophospholipid metabolism	HMDB0008191		-0.00315874	0.969398	-0.163338	0.157182	251.004	138.766	0.868
Phosphatidylcholine diacyl C42:5	PC aa C42:5	Lipid metabolism	Glycerophospholipid metabolism	HMDB0008415		-0.101337	0.217233	-0.257418	0.0598971	79.2262	136.99	0.1736
Phosphatidylcholine diacyl C42:6	PC aa C42:6	Lipid metabolism	Glycerophospholipid metabolism	HMDB0008607		-0.0723417	0.378999	-0.229937	0.0889511	149.422	139.118	0.3912
Phosphatidylcholine acyl-alkyl C30:0	PC ae C30:0	Lipid metabolism	Glycerophospholipid metabolism	HMDB0013341		-0.0180973	0.82602	-0.177843	0.142578	95.1061	216.762	0.0464
Phosphatidylcholine acyl-alkyl C30:1	PC ae C30:1	Lipid metabolism	Glycerophospholipid metabolism	HMDB0013402		0.034698	0.673365	-0.126266	0.193881	219.198	102.066	0.8644
Phosphatidylcholine acyl-alkyl C32:1	PC ae C32:1	Lipid metabolism	Glycerophospholipid metabolism	HMDB0013404		-0.117653	0.151607	-0.272771	0.0434276	212.964	182.303	0.4724
Phosphatidylcholine acyl-alkyl C32:2	PC ae C32:2	Lipid metabolism	Glycerophospholipid metabolism	HMDB0013411		-0.0977813	0.233886	-0.254062	0.0634749	231.946	183.145	0.5768
Phosphatidylcholine acyl-alkyl C34:0	PC ae C34:0	Lipid metabolism	Glycerophospholipid metabolism	HMDB0013405		-0.015189	0.853637	-0.175024	0.145427	150.389	229.43	0.124
Phosphatidylcholine acyl-alkyl C34:1	PC ae C34:1	Lipid metabolism	Glycerophospholipid metabolism	HMDB0013412		-0.00497906	0.951781	-0.165109	0.155406	293.753	214.75	0.8288
Phosphatidylcholine acyl-alkyl C34:2	PC ae C34:2	Lipid metabolism	Glycerophospholipid metabolism	HMDB0011151		-0.0648397	0.430517	-0.222786	0.0964238	247.384	176.685	0.6844
Phosphatidylcholine acyl-alkyl C34:3	PC ae C34:3	Lipid metabolism	Glycerophospholipid metabolism	HMDB0013413		-0.00673071	0.934849	-0.166812	0.153697	226.475	140.638	0.7328
Phosphatidylcholine acyl-alkyl C36:0	PC ae C36:0	Lipid metabolism	Glycerophospholipid metabolism	HMDB0013406		0.0401658	0.625542	-0.120874	0.199145	82.8401	137.84	0.1816
Phosphatidylcholine acyl-alkyl C36:1	PC ae C36:1	Lipid metabolism	Glycerophospholipid metabolism	HMDB0013414		0.0324159	0.693733	-0.128513	0.191682	282.191	237.95	0.5724
Phosphatidylcholine acyl-alkyl C36:2	PC ae C36:2	Lipid metabolism	Glycerophospholipid metabolism	HMDB0013418		0.0311712	0.704936	-0.129738	0.190481	309.219	244.553	0.7656
Phosphatidylcholine acyl-alkyl C36:3	PC ae C36:3	Lipid metabolism	Glycerophospholipid metabolism	HMDB0013425		0.0017386	0.983154	-0.158567	0.161955	246.22	191.694	0.6092
Phosphatidylcholine acyl-alkyl C36:4	PC ae C36:4	Lipid metabolism	Glycerophospholipid metabolism	HMDB0013407		-0.132235	0.106726	-0.286427	0.0286333	314.581	236.103	0.868
Phosphatidylcholine acyl-alkyl C36:5	PC ae C36:5	Lipid metabolism	Glycerophospholipid metabolism	HMDB0013415		-0.154349	0.0593097	-0.307016	0.00606206	130.686	209.237	0.1332
Phosphatidylcholine acyl-alkyl C38:0	PC ae C38:0	Lipid metabolism	Glycerophospholipid metabolism	HMDB0013408		-0.0768107	0.350177	-0.234189	0.0844909	222.223	235.495	0.29
Phosphatidylcholine acyl-alkyl C38:1	PC ae C38:1	Lipid metabolism	Glycerophospholipid metabolism	HMDB0013416		0.0730775	0.374157	-0.0882172	0.230638	198.824	110.969	0.7856
Phosphatidylcholine acyl-alkyl C38:2	PC ae C38:2	Lipid metabolism	Glycerophospholipid metabolism	HMDB0013431		0.0453322	0.581742	-0.11577	0.204111	219.987	156.791	0.634
Phosphatidylcholine acyl-alkyl C38:3	PC ae C38:3	Lipid metabolism	Glycerophospholipid metabolism	HMDB0013439		0.0621618	0.449837	-0.0990868	0.220229	269.165	231.785	0.5476
Phosphatidylcholine acyl-alkyl C38:4	PC ae C38:4	Lipid metabolism	Glycerophospholipid metabolism	HMDB0013420		-0.0503481	0.540627	-0.208924	0.110808	327.539	240.105	0.9232
Phosphatidylcholine acyl-alkyl C38:5	PC ae C38:5	Lipid metabolism	Glycerophospholipid metabolism	HMDB0013432		-0.125409	0.12623	-0.280042	0.035567	210.752	216.594	0.33
Phosphatidylcholine acyl-alkyl C38:6	PC ae C38:6	Lipid metabolism	Glycerophospholipid metabolism	HMDB0013409		-0.180641	0.0269589	-0.331311	-0.0209868	307.358	240.609	0.7832
Phosphatidylcholine acyl-alkyl C40:1	PC ae C40:1	Lipid metabolism	Glycerophospholipid metabolism	HMDB0013433		-0.0648758	0.430259	-0.222821	0.0963878	280.349	165.685	0.9292
Phosphatidylcholine acyl-alkyl C40:2	PC ae C40:2	Lipid metabolism	Glycerophospholipid metabolism	HMDB0013437		0.0156569	0.84918	-0.144968	0.175478	280.023	167.185	0.9124
Phosphatidylcholine acyl-alkyl C40:3	PC ae C40:3	Lipid metabolism	Glycerophospholipid metabolism	HMDB0013445		0.0678036	0.409699	-0.0934736	0.225614	184.69	211.67	0.2476
Phosphatidylcholine acyl-alkyl C40:4	PC ae C40:4	Lipid metabolism	Glycerophospholipid metabolism	HMDB0013442		0.0010762	0.989572	-0.159213	0.16131	289.514	220.318	0.74
Phosphatidylcholine acyl-alkyl C40:5	PC ae C40:5	Lipid metabolism	Glycerophospholipid metabolism	HMDB0013444		-0.0495413	0.547142	-0.20815	0.111606	292.862	237.158	0.69
Phosphatidylcholine acyl-alkyl C40:6	PC ae C40:6	Lipid metabolism	Glycerophospholipid metabolism	HMDB0013422		-0.138517	0.0909425	-0.29229	0.0222382	298.465	217.224	0.83
Phosphatidylcholine acyl-alkyl C42:0	PC ae C42:0	Lipid metabolism	Glycerophospholipid metabolism	HMDB0013423		0.00883096	0.914587	-0.151645	0.168854	249.452	123.81	0.9184
Phosphatidylcholine acyl-alkyl C42:1	PC ae C42:1	Lipid metabolism	Glycerophospholipid metabolism	HMDB0013434		-0.0334969	0.684056	-0.192724	0.127449	39.7776	151.483	0.0528
Phosphatidylcholine acyl-alkyl C42:2	PC ae C42:2	Lipid metabolism	Glycerophospholipid metabolism	HMDB0013438		0.00209903	0.979662	-0.158216	0.162306	170.049	156.926	0.408
Phosphatidylcholine acyl-alkyl C42:3	PC ae C42:3	Lipid metabolism	Glycerophospholipid metabolism	HMDB0013458		0.0469157	0.568606	-0.114204	0.205631	142.031	179.638	0.2456
Phosphatidylcholine acyl-alkyl C42:4	PC ae C42:4	Lipid metabolism	Glycerophospholipid metabolism	HMDB0013448		0.0608411	0.459543	-0.100399	0.218968	147.133	189.366	0.2176
Phosphatidylcholine acyl-alkyl C42:5	PC ae C42:5	Lipid metabolism	Glycerophospholipid metabolism	HMDB0013451		-0.0327557	0.690686	-0.192009	0.128179	228.311	225.885	0.3712
Phosphatidylcholine acyl-alkyl C44:3	PC ae C44:3	Lipid metabolism	Glycerophospholipid metabolism	HMDB0013449		-0.0277794	0.735781	-0.187207	0.133075	120.387	121.597	0.3592
Phosphatidylcholine acyl-alkyl C44:4	PC ae C44:4	Lipid metabolism	Glycerophospholipid metabolism	HMDB0013453		0.0211683	0.797088	-0.139567	0.180816	75.9152	169.753	0.0932
Phosphatidylcholine acyl-alkyl C44:5	PC ae C44:5	Lipid metabolism	Glycerophospholipid metabolism	HMDB0013456		-0.0643992	0.433661	-0.222366	0.096862	205.322	190.218	0.3992
Phosphatidylcholine acyl-alkyl C44:6	PC ae C44:6	Lipid metabolism	Glycerophospholipid metabolism	HMDB0013450		-0.0980283	0.232701	-0.254295	0.0632266	125.887	205.065	0.1184
p-Cresol	p-Cre	Mammalian-microbial cometabolism	Phenylalanine and tyrosine metabolism	HMDB0001858	C01468	-0.082284	0.316809	-0.239389	0.0790195	124.858	109.547	0.4044
Phenylalanine	Phe	Amino acid metabolism	Phenylalanine and tyrosine metabolism	HMDB0000159	C00079	-0.0782852	0.340978	-0.235591	0.0830179	110.039	127.52	0.2908
Proline	Pro	Amino acid metabolism	Arginine and proline metabolism; urea cycle	HMDB0000162	C00148	0.107448	0.19062	-0.053739	0.263178	28.1686	153.762	0.0288
Probably 4-deoxythreonic acid	Probably 4-DTA	Amino acid metabolism	Glycine, serine and threonine metabolism	HMDB0002453	-	-0.0744898	0.364969	-0.231982	0.086808	170.059	112.396	0.5768
Pseudouridine	Pse	Nucleotide metabolism	Pyrimidine metabolism	HMDB0000767	C02067	0.150949	0.0652043	-0.00954334	0.30386	163.675	125.582	0.5092
Sarcosine	Sar	Amino acid metabolism	Glycine, serine and threonine metabolism	HMDB0000271	C00213	0.103091	0.209339	-0.0581311	0.259072	29.5936	102.752	0.1044
Serine	Ser	Amino acid metabolism	Glycine, serine and threonine metabolism	HMDB0000187	C00065	-0.148102	0.070499	-0.301215	0.0124547	100.737	107.384	0.3392
Serotonin	Sero	Amino acid metabolism	Tryptophan metabolism	HMDB0000259	C00780	-0.15003	0.0668763	-0.303006	0.0104832	69.5091	115.902	0.2116
Hydroxysphingomyelin C14:1	SM (OH) C14:1	Lipid metabolism	Sphingolipid metabolism			-0.0744436	0.365267	-0.231938	0.0868541	73.1268	176.645	0.0804
Hydroxysphingomyelin C16:1	SM (OH) C16:1	Lipid metabolism	Sphingolipid metabolism	HMDB0029216		-0.0724579	0.378232	-0.230048	0.0888352	144.137	222.515	0.1284
Hydroxysphingomyelin C22:1	SM (OH) C22:1	Lipid metabolism	Sphingolipid metabolism			0.115171	0.16049	-0.0459386	0.270441	19.4022	176.707	0.004
Hydroxysphingomyelin C22:2	SM (OH) C22:2	Lipid metabolism	Sphingolipid metabolism			0.0470664	0.567364	-0.114055	0.205776	112.382	199.2	0.1176
Hydroxysphingomyelin C24:1	SM (OH) C24:1	Lipid metabolism	Sphingolipid metabolism			0.0761347	0.354446	-0.085166	0.233547	121.548	166.863	0.2124
Sphingomyelin C16:0	SM C16:0	Lipid metabolism	Sphingolipid metabolism			0.0596058	0.468724	-0.101627	0.217787	207.487	157.152	0.588
Sphingomyelin C16:1	SM C16:1	Lipid metabolism	Sphingolipid metabolism			0.106235	0.195703	-0.054962	0.262036	132.879	126.709	0.378
Sphingomyelin C18:0	SM C18:0	Lipid metabolism	Sphingolipid metabolism			-0.103884	0.205836	-0.25982	0.0573318	260.205	170.602	0.814
Sphingomyelin C18:1	SM C18:1	Lipid metabolism	Sphingolipid metabolism			-0.0770561	0.348635	-0.234423	0.0842458	239.052	145.748	0.8248
Sphingomyelin C20:2	SM C20:2	Lipid metabolism	Sphingolipid metabolism			-0.00164006	0.984108	-0.161859	0.158663	281.579	185.691	0.8724
Sphingomyelin C22:3	SM C22:3	Lipid metabolism	Sphingolipid metabolism			-0.0561231	0.495143	-0.214456	0.105084	253.519	161.803	0.8028
Sphingomyelin C24:0	SM C24:0	Lipid metabolism	Sphingolipid metabolism			0.159841	0.0507196	-0.000431952	0.312107	64.1495	158.964	0.0904
Sphingomyelin C24:1	SM C24:1	Lipid metabolism	Sphingolipid metabolism	HMDB0012107		0.0407652	0.620389	-0.120282	0.199722	105.016	179.558	0.1372
Sphingomyelin C26:0	SM C26:0	Lipid metabolism	Sphingolipid metabolism			-0.0971187	0.237086	-0.253436	0.0641412	65.6029	123.764	0.1696
Sphingomyelin C26:1	SM C26:1	Lipid metabolism	Sphingolipid metabolism	HMDB0013461		0.000329709	0.996805	-0.15994	0.160583	187.826	126.054	0.6344
S-Methylcysteine	S-Met-Cys	Xenobiotics and related metabolism	Food or plant constituents	HMDB0002108	C22040	0.0714987	0.384593	-0.0897917	0.229135	246.572	98.5632	0.9792
Spermidine	Spe	Amino acid metabolism	Arginine and proline metabolism; urea cycle	HMDB0001257	C00315	0.0229257	0.780653	-0.137842	0.182517	191.558	117.78	0.6924
Succinic acid	Suc	Energy metabolism	TCA cycle	HMDB0000254	C00042	0.102885	0.210256	-0.0583386	0.258878	119.166	146.803	0.268
Threonic acid	TA	Xenobiotics and related metabolism	Sugars, sugar substitutes and sugar derivatives	HMDB0000943	C01620	0.0729664	0.374885	-0.088328	0.230532	76.4131	145.44	0.15
Tartaric acid	TarA	Xenobiotics and related metabolism	Food or plant constituents	HMDB0000956	C00898	-0.207	0.0110344	-0.355469	-0.0483425	2.19153	105.074	0.0004
Taurine	Tau	Amino acid metabolism	Cysteine, methionine and taurine metabolism	HMDB0000251	C00245	-0.118153	0.149863	-0.27324	0.0429214	160.412	93.2341	0.632
Taurocholate	TCA	Lipid metabolism	Bile acid metabolism	HMDB0000036	C05122	-0.159283	0.0515425	-0.31159	0.00100451	61.219	119.379	0.1728
Taurochenodeoxycholate	TCDCA	Lipid metabolism	Bile acid metabolism	HMDB0000951	C05465	-0.104628	0.202592	-0.260521	0.0565828	252.445	168.707	0.7712
Taurodeoxycholate	TDCA	Lipid metabolism	Bile acid metabolism	HMDB0000896	C05463	-0.179662	0.0278125	-0.33041	-0.0199752	136.801	157.054	0.2868
Threonine	Thr	Amino acid metabolism	Glycine, serine and threonine metabolism	HMDB0000167	C00188	-0.044127	0.591832	-0.202953	0.116962	205.185	119.207	0.7564
Threitol	Threi	Xenobiotics and related metabolism	Sugars, sugar substitutes and sugar derivatives	HMDB0004136	C16884	-0.0233289	0.776895	-0.182907	0.137446	145.171	110.775	0.5004
Trimethylamine N-oxide	TMAO	Mammalian-microbial cometabolism	Trimethylamines metabolism	HMDB0000925	C01104	0.0195488	0.812314	-0.141155	0.179249	19.102	85.7705	0.0912
trans-4-Hydroxyproline	trans-4-OH-Pro	Amino acid metabolism	Arginine and proline metabolism; urea cycle	HMDB0000725	C01157	-0.0567961	0.489977	-0.2151	0.104416	289.835	160.229	0.962
Tryptophan	Trp	Amino acid metabolism	Tryptophan metabolism	HMDB0000929	C00078	-0.114539	0.162814	-0.269847	0.0465777	128.005	136.074	0.3196
Tyrosine	Tyr	Amino acid metabolism	Phenylalanine and tyrosine metabolism	HMDB0000158	C00082	-0.0301726	0.71397	-0.189518	0.130721	204.206	129.556	0.6992
Unknown (2.2-Dihydroxyacetic acid or similar)	U(2.2-Di-OH-AA or similar)					0.0544189	0.508351	-0.106774	0.212824	39.3608	157.69	0.0428
Unknown (Alloxanic acid or similar)	U(Allox A or similar)					-0.0188774	0.818647	-0.178599	0.141813	228.048	159.251	0.646
Unknown (Amine 1)	U(Amine 1)					0.0476596	0.562485	-0.113469	0.206345	249.111	153.763	0.8344
Unknown (Amine 2)	U(Amine 2)					-0.0132448	0.872199	-0.173139	0.147329	194.876	132.685	0.6224
Unknown (C6 sugar alcohol)	U(C6 sugar alcohol)					0.101126	0.218197	-0.0601095	0.257219	165.329	100.004	0.632
Unknown (Disaccharide-like)	U(Disaccharide-like)					-0.0288069	0.72639	-0.1882	0.132064	188.611	118.175	0.67
Unknown (Glycerol-1-phosphate or similar)	U(Glycerol-1P or similar)					-0.106211	0.195807	-0.262012	0.0549868	119.874	131.091	0.3116
Unknown (Glycoside 1)	U(Glycoside 1)					-0.156451	0.0558907	-0.308966	0.00390851	64.965	241.42	0.0076
Unknown (Glycoside 2)	U(Glycoside 2)					-0.119766	0.14434	-0.274754	0.0412878	102.596	248.645	0.0232
Unknown (Probably Erythronic acid)	U(Probably EA)					0.0430789	0.600671	-0.117997	0.201946	271.794	143.088	0.964
Unknown (Similar to 2-Ethyl-3-hydroxypropionic acid)	U(Similar to 2-Ethyl-3-OH-PA)					-0.0909005	0.268606	-0.247556	0.0703864	54.0948	115.324	0.1608
Unknown (Similar to 2-Aminoisobutyric acid)	U(Similar to AIB)					-0.112689	0.169757	-0.268108	0.0484476	267.598	190.393	0.768
Unknown (Similar to Aminomalonic acid)	U(Similar to Ama)					0.135202	0.0990217	-0.0256142	0.289198	40.5954	168.135	0.0312
Unknown (Similar to Ethanolamine)	U(Similar to ETA)					-0.0614444	0.455095	-0.219544	0.0997998	281.908	206.874	0.794
Unknown (Similar to Mimosine 1)	U(Similar to Mim 1)					-0.0206366	0.802079	-0.180302	0.140088	283.778	185.684	0.8724
Unknown (Similar to Mimosine 2)	U(Similar to Mim 2)					0.0211578	0.797186	-0.139577	0.180806	281.462	182.623	0.8996
Unknown (Similar to N-Acetylserine)	U(Similar to N-Ace-Ser)					-0.12475	0.128251	-0.279425	0.036236	67.3149	153.964	0.108
Unknown (Similar to N-Formylglycine)	U(Similar to N-Form-Gly)					0.021756	0.791581	-0.13899	0.181385	297.448	191.169	0.9152
Unknown (Similar to Uracil)	U(Similar to Ura)					-0.125807	0.125023	-0.280415	0.0351634	130.064	164.918	0.2248
Unknown (Sugar or sugar-like (C6-C7) 1)	U(Sugar-like (C6-C7) 1)					-0.153079	0.061458	-0.305838	0.00736281	228.731	200.904	0.4652
Unknown (Sugar or sugar-like (C6-C7) 2)	U(Sugar-like (C6-C7) 2)					-0.0298626	0.716783	-0.189219	0.131026	247.572	124.834	0.9204
Unknown (Sugar or sugar-like 1)	U(Sugar-like 1)					-0.0703506	0.392292	-0.228041	0.0909361	272.459	168.095	0.8888
Unknown (Sugar or sugar-like 2)	U(Sugar-like 2)					-0.0956552	0.24426	-0.252053	0.0656121	89.812	168.899	0.126
Unknown (Sugar or sugar-like 3)	U(Sugar-like 3)					0.058058	0.480369	-0.103163	0.216307	166.496	108.716	0.6068
Unknown (Sugar or sugar-like 4)	U(Sugar-like 4)					-0.207459	0.010854	-0.355888	-0.0488206	56.2626	191.37	0.0388
Unknown 0.731	U0.731					0.0582296	0.47907	-0.102993	0.216471	122.35	114.416	0.3708
Unknown 0.878	U0.878					-0.0130421	0.874139	-0.172942	0.147528	87.8265	186.436	0.09
Unknown 0.928	U0.928					-0.12477	0.128188	-0.279444	0.0362153	210.187	162.675	0.546
Unknown 0.936	U0.936					-0.189118	0.0204605	-0.339102	-0.0297585	183.979	184.551	0.3492
Unknown 0130	U0130					0.191814	0.0186999	0.0325534	0.341576	27.4935	114.439	0.068
Unknown 0132	U0132					0.0217125	0.791988	-0.139033	0.181343	226.881	160.477	0.6696
Unknown 0169	U0169					-0.0186586	0.820713	-0.178387	0.142028	213.331	125.12	0.766
Unknown 0236	U0236					-0.0321419	0.696193	-0.191417	0.128783	180.233	130.266	0.5608
Unknown 0262	U0262					0.118989	0.146979	-0.0420744	0.274026	185.93	150.44	0.4932
Unknown 0273	U0273					0.00946956	0.908437	-0.151021	0.169474	164.169	143.963	0.4176
Unknown 0279	U0279					-0.0892633	0.277358	-0.246006	0.0720286	133.766	180.245	0.2088
Unknown 0359	U0359					0.0121415	0.882766	-0.148409	0.172068	270.193	144.636	0.944
Unknown 0378	U0378					-0.0234813	0.775476	-0.183054	0.137297	252.75	143.382	0.888
Unknown 0406	U0406					-0.0535016	0.515535	-0.211946	0.107683	225.922	135.195	0.7728
Unknown 0521	U0521					0.0362478	0.659666	-0.124738	0.195374	138.746	98.7019	0.4928
Unknown 0586	U0586					0.0643557	0.433973	-0.0969053	0.222324	195.581	122.94	0.6892
Unknown 0596	U0596					0.0108646	0.89502	-0.149657	0.170829	124.46	100.182	0.468
Unknown 0614	U0614					-0.0797531	0.331973	-0.236986	0.0815508	25.4543	130.225	0.0444
Unknown 0635	U0635					-0.0344186	0.675846	-0.193612	0.126541	136.537	134.91	0.3648
Unknown 0666	U0666					0.0795111	0.333447	-0.0817927	0.236756	207.137	143.156	0.6296
Unknown 0680	U0680					0.0189634	0.817834	-0.141729	0.178682	208.498	111.222	0.7708
Unknown 0735	U0735					-0.0962802	0.241178	-0.252643	0.064984	224.366	131.319	0.802
Unknown 0757	U0757					-0.0291572	0.723197	-0.188538	0.13172	208.602	108.159	0.8288
Unknown 0811	U0811					0.132687	0.105523	-0.0281735	0.286849	200.605	185.117	0.4032
Unknown 0827	U0827					0.0622824	0.448957	-0.0989669	0.220345	99.0968	151.834	0.1976
Unknown 0856	U0856					-0.070936	0.388355	-0.228599	0.0903527	83.2625	151.842	0.1444
Unknown 0882	U0882					-0.0322977	0.694794	-0.191568	0.12863	199.328	113.696	0.7592
Unknown 0888	U0888					-0.093787	0.253637	-0.250287	0.0674889	257.454	163.2	0.816
Unknown 0896	U0896					-0.0951532	0.246756	-0.251578	0.0661166	214.47	195.232	0.4364
Unknown 0930	U0930					0.00887873	0.914127	-0.151599	0.1689	261.955	168.797	0.8332
Unknown 0941	U0941					-0.11026	0.179206	-0.265824	0.0509011	229.749	127.028	0.7968
Unknown 0943	U0943					-0.0107817	0.895816	-0.170748	0.149739	265.797	163.513	0.8592
Unknown 0961	U0961					0.000928475	0.991003	-0.159357	0.161166	254.577	165.629	0.7888
Unknown 0971	U0971					0.0790709	0.336139	-0.0822327	0.236338	229.259	126.918	0.8412
Unknown 0975	U0975					-0.076182	0.354146	-0.233592	0.0851187	266.291	158.668	0.862
Unknown 0978	U0978					-0.0699564	0.394956	-0.227666	0.091329	168.206	151.596	0.424
Unknown 0992	U0992					-0.0248921	0.762376	-0.184418	0.135912	221.001	144.931	0.6976
Unknown 1.088	U1.088					-0.0757059	0.35717	-0.233139	0.0855941	211.866	179.772	0.4812
Unknown 1.100	U1.100					-0.0874492	0.287279	-0.244287	0.0738472	136.514	182.33	0.2036
Unknown 1.100	U1.100					-0.0561254	0.495125	-0.214458	0.105081	242.243	153.829	0.7848
Unknown 1.111	U1.111					-0.094069	0.252206	-0.250553	0.0672057	188.845	137.466	0.5696
Unknown 1.148	U1.148					-0.073068	0.374218	-0.230629	0.0882266	253.258	152.45	0.8252
Unknown 1.156	U1.156					-0.196836	0.0157683	-0.346177	-0.0377654	73.4245	161.401	0.0988
Unknown 1.159	U1.159					-0.189057	0.0205021	-0.339046	-0.029695	146.774	153.505	0.334
Unknown 1.166	U1.166					-0.18753	0.0215634	-0.337644	-0.028113	89.7989	167.712	0.1272
Unknown 1.170	U1.170					-0.160426	0.0498685	-0.312649	-0.000168527	131.482	157.502	0.272
Unknown 1.187	U1.187					-0.0733426	0.372421	-0.23089	0.0879528	247.267	147.485	0.8536
Unknown 1.192	U1.192					-0.0177963	0.828868	-0.177551	0.142873	268.466	179.446	0.8052
Unknown 1.197	U1.197					-0.00855738	0.917224	-0.168588	0.151912	132.968	122.36	0.3932
Unknown 1.204	U1.204					-0.0265544	0.747029	-0.186024	0.134279	154.6	154.006	0.3652
Unknown 1.226	U1.226					-0.145578	0.0754826	-0.298866	0.0150347	47.7625	213.918	0.01
Unknown 1.266	U1.266					-0.0804109	0.327988	-0.23761	0.080893	309.013	241.951	0.8104
Unknown 1.269	U1.269					-0.0552174	0.502139	-0.213589	0.105982	277.809	166.604	0.9132
Unknown 1.311	U1.311					-0.141228	0.0847325	-0.294817	0.0194744	219.198	187.002	0.478
Unknown 1.338	U1.338					-0.0797421	0.33204	-0.236975	0.0815617	322.457	239.964	0.9028
Unknown 1.410	U1.410					-0.0460471	0.575794	-0.204797	0.115064	291.277	222.515	0.738
Unknown 1.548	U1.548					-0.0881165	0.283602	-0.244919	0.0731784	155.384	153.084	0.3576
Unknown 1.639	U1.639					-0.0332181	0.686548	-0.192455	0.127723	311.958	240.397	0.8404
Unknown 1.803	U1.803					-0.0976621	0.234459	-0.253949	0.0635947	176.181	146.214	0.4708
Unknown 1016	U1016					-0.14789	0.0709085	-0.301017	0.0126722	34.537	95.4773	0.1312
Unknown 1026	U1026					0.0871413	0.288986	-0.0741558	0.243995	199.846	106.461	0.7724
Unknown 1028	U1028					-0.075253	0.360062	-0.232708	0.0860462	269.061	214.743	0.6284
Unknown 1032	U1032					-0.118244	0.149545	-0.273326	0.0428287	46.2543	178.981	0.0292
Unknown 1033	U1033					0.0702154	0.393205	-0.0910709	0.227912	193.963	161.956	0.468
Unknown 1043	U1043					0.119412	0.14554	-0.0416469	0.274421	148.632	169.143	0.2856
Unknown 1055	U1055					0.134083	0.101874	-0.0267531	0.288153	234.391	198.812	0.5144
Unknown 1081	U1081					-0.0118442	0.885617	-0.17178	0.1487	146.934	158.989	0.318
Unknown 1085	U1085					-0.104424	0.203478	-0.260329	0.0567882	264.68	185.481	0.7408
Unknown 1086	U1086					0.0435497	0.596693	-0.117532	0.202399	204.32	177.819	0.4636
Unknown 1091 (Sugar acid)	U1091 (Sugar acid)					0.0607239	0.460409	-0.100516	0.218856	153.798	116.791	0.4892
Unknown 1099	U1099					-0.0535692	0.515005	-0.212011	0.107616	233.117	151.665	0.7564
Unknown 1117	U1117					-0.0663086	0.420125	-0.224188	0.0949621	257.072	148.421	0.8736
Unknown 1170	U1170					-0.0461004	0.575352	-0.204849	0.115011	260.716	154.954	0.8828
Unknown 1179	U1179					-0.0680802	0.407787	-0.225877	0.0931982	108.512	111.654	0.3492
Unknown 1189	U1189					0.115779	0.15828	-0.0453238	0.271012	114.27	128.874	0.2996
Unknown 1193	U1193					-0.0808259	0.32549	-0.238004	0.0804781	211.977	118.304	0.7876
Unknown 1194	U1194					-0.0481716	0.55829	-0.206836	0.112962	223.617	111.137	0.8688
Unknown 1199	U1199					0.0123466	0.8808	-0.148208	0.172267	140.159	108.087	0.4776
Unknown 1202	U1202					0.0762337	0.353819	-0.0850671	0.233641	175.687	128.741	0.544
Unknown 1215	U1215					0.134017	0.102045	-0.0268206	0.288091	60.4571	129.077	0.1352
Unknown 1224	U1224					0.0422432	0.60776	-0.118823	0.201143	177.224	181.339	0.3324
Unknown 1231	U1231					-0.0263433	0.748972	-0.18582	0.134486	201.777	144.77	0.592
Unknown 1238	U1238					0.0268008	0.744761	-0.134036	0.186262	191.91	203.56	0.3312
Unknown 1239	U1239					0.0283436	0.730619	-0.13252	0.187752	234.139	167.218	0.6636
Unknown 1258	U1258					-0.0134497	0.87024	-0.173338	0.147129	74.2071	172.45	0.0848
Unknown 1260	U1260					-0.0896075	0.275503	-0.246332	0.0716834	232.533	158.901	0.6908
Unknown 1285	U1285					0.0241097	0.769634	-0.13668	0.183662	240.606	144.92	0.8112
Unknown 1306	U1306					0.0879518	0.284507	-0.0733435	0.244763	63.829	137.78	0.1308
Unknown 1328	U1328					-0.0651966	0.427978	-0.223127	0.0960687	183.365	121.53	0.6156
Unknown 1331	U1331					-0.207279	0.0109243	-0.355724	-0.0486335	72.6837	168.579	0.092
Unknown 1337	U1337					-0.0185163	0.822057	-0.178249	0.142167	171.994	108.65	0.6224
Unknown 1349	U1349					0.135731	0.0976967	-0.0250761	0.289691	112.91	152.406	0.2272
Unknown 1412	U1412					0.01265	0.877893	-0.147911	0.172562	206.662	177.094	0.4676
Unknown 1426	U1426					-0.163624	0.0454223	-0.31561	-0.00345344	194.493	121.234	0.6744
Unknown 1568	U1568					0.013557	0.869214	-0.147024	0.173442	245.676	125.936	0.9236
Unknown 1782	U1782					0.140545	0.0862631	-0.0201705	0.294181	115.36	127.84	0.3084
Unknown 2.047	U2.047					-0.0423027	0.607254	-0.2012	0.118764	122.953	198.598	0.1304
Unknown 2.082	U2.082					-0.0110981	0.892778	-0.171055	0.149429	305.895	208.609	0.9264
Unknown 2.246	U2.246					0.0319391	0.698017	-0.128983	0.191222	192.473	176.002	0.4152
Unknown 2.250	U2.250					-0.246727	0.00233689	-0.391508	-0.0900254	21.7026	141.561	0.0244
Unknown 2.278	U2.278					-0.149674	0.0675349	-0.302675	0.010848	283.944	187.616	0.868
Unknown 2.289	U2.289					-0.0812083	0.323198	-0.238368	0.0800956	122.25	192.277	0.1532
Unknown 2.295	U2.295					-0.0866529	0.291707	-0.243532	0.0746453	171.725	203.581	0.2576
Unknown 2.307	U2.307					-0.0923385	0.261075	-0.248916	0.0689433	298.074	223.126	0.7948
Unknown 2.313	U2.313					-0.154765	0.0586195	-0.307403	0.00563581	150.953	241.502	0.086
Unknown 2.319	U2.319					-0.140415	0.0865582	-0.294059	0.0203035	171.938	177.69	0.3308
Unknown 2.324	U2.324					-0.146459	0.0737118	-0.299686	0.0141344	133.66	241.953	0.0624
Unknown 2.403	U2.403					-0.0985114	0.230396	-0.254751	0.0627406	129.284	231.222	0.0796
Unknown 2.416	U2.416					-0.103953	0.205533	-0.259885	0.0572623	164.404	222.383	0.176
Unknown 2.427	U2.427					-0.0175487	0.831213	-0.177312	0.143115	291.621	193.905	0.8496
Unknown 2.543	U2.543					0.00961751	0.907013	-0.150877	0.169618	217.976	151.926	0.6432
Unknown 2.656	U2.656					-0.0262644	0.749699	-0.185744	0.134564	284.073	162.63	0.948
Unknown 2.681	U2.681					0.0295143	0.719947	-0.131369	0.188882	103.885	152.672	0.2168
Unknown 2.738	U2.738					-0.0930759	0.25727	-0.249614	0.068203	79.6837	135.167	0.1772
Unknown 2.748	U2.748					-0.0268942	0.743903	-0.186353	0.133945	90.143	182.176	0.1116
Unknown 2.785	U2.785					-0.15291	0.0617495	-0.30568	0.00753637	264.59	214.281	0.6248
Unknown 2.822	U2.822					-0.210549	0.00970472	-0.358707	-0.0520438	139.131	210.02	0.1392
Unknown 2.889	U2.889					-0.0193383	0.814297	-0.179045	0.141361	199.787	128.115	0.6552
Unknown 2.910	U2.910					0.176964	0.0302838	0.0171903	0.327926	130.681	118.282	0.4156
Unknown 2.948	U2.948					-0.018085	0.826136	-0.177831	0.14259	149.037	152.574	0.3428
Unknown 2.954	U2.954					-0.0504702	0.539644	-0.209041	0.110687	220.103	170.368	0.558
Unknown 3.025	U3.025					-0.0178995	0.827891	-0.177651	0.142772	272.508	225.41	0.6156
Unknown 3.035	U3.035					0.0231876	0.778211	-0.137585	0.18277	255.58	223.599	0.4948
Unknown 3.047	U3.047					0.0419731	0.61006	-0.11909	0.200883	237.83	173.683	0.658
Unknown 3.060	U3.060					-0.0576865	0.483186	-0.215952	0.103532	261.911	164.32	0.834
Unknown 3.298	U3.298					0.0608696	0.459332	-0.100371	0.218995	234.464	177.815	0.5916
Unknown 3.309	U3.309					-0.050748	0.537411	-0.209307	0.110411	238.53	142.097	0.8328
Unknown 3.317	U3.317					0.0832062	0.311397	-0.0780968	0.240264	133.27	128.729	0.3716
Unknown 3.334	U3.334					-0.064366	0.433899	-0.222334	0.096895	231.207	140.12	0.7624
Unknown 3.354	U3.354					0.0206673	0.80179	-0.140058	0.180332	215.559	181.137	0.4984
Unknown 3.365	U3.365					-0.0098608	0.904671	-0.169854	0.150639	249.907	175.783	0.716
Unknown 3.378	U3.378					0.145982	0.0746655	-0.0146215	0.299243	220.306	201.103	0.4288
Unknown 3.385	U3.385					0.171876	0.0354565	0.0119432	0.323234	116.689	116.797	0.37
Unknown 3.405	U3.405					-0.0139945	0.865033	-0.173866	0.146596	218.777	128.895	0.748
Unknown 3.693	U3.693					0.0651245	0.42849	-0.0961404	0.223058	139.706	209.094	0.1472
Unknown 3.698	U3.698					-0.057063	0.487936	-0.215355	0.104151	225.556	175.509	0.5944
Unknown 3.709	U3.709					0.0312944	0.703824	-0.129617	0.1906	274.559	214.028	0.6712
Unknown 3.818	U3.818					0.13959	0.088443	-0.0211448	0.29329	138.457	184.345	0.2068
Unknown 3.831	U3.831					0.0377077	0.646864	-0.123299	0.19678	269.228	245.122	0.4712
Unknown 3.902	U3.902					0.0125281	0.879061	-0.148031	0.172443	291.342	231.896	0.7104
Unknown 3.950	U3.950					-0.0755592	0.358106	-0.232999	0.0857406	210.457	154.285	0.6108
Unknown 3.956	U3.956					-0.0676599	0.410694	-0.225477	0.0936167	279.61	212.262	0.728
Unknown 3.961	U3.961					-0.115381	0.159723	-0.270638	0.0457258	202.465	146.876	0.5876
Unknown 3.966	U3.966					0.0132141	0.872493	-0.147359	0.173109	235.039	198.88	0.5192
Unknown 3.971	U3.971					0.0358386	0.663272	-0.125142	0.19498	153.556	146.244	0.39
Unknown 3.993	U3.993					0.0803081	0.328609	-0.0809959	0.237513	223.019	223.569	0.356
Unknown 4.012	U4.012					-0.047301	0.565432	-0.206001	0.113823	120.026	200.533	0.1256
Unknown 4.020	U4.020					0.0262893	0.749469	-0.134539	0.185768	255.056	209.549	0.564
Unknown 4.025	U4.025					-0.0842569	0.305305	-0.241261	0.077045	288.433	180.802	0.9208
Unknown 4.110	U4.110					-0.0850631	0.300684	-0.242025	0.0762378	287.442	203.795	0.8264
Unknown 4.158	U4.158					-0.0262232	0.750079	-0.185704	0.134604	245.307	196.956	0.5892
Unknown 4.170	U4.170					-0.120709	0.141183	-0.275639	0.0403325	102.57	220.298	0.06
Unknown 4.179	U4.179					-0.120874	0.140638	-0.275793	0.0401657	268.163	218.802	0.574
Unknown 4.190	U4.190					-0.122604	0.134999	-0.277415	0.0384119	195.818	201.195	0.3448
Unknown 4.199	U4.199					-0.0935784	0.254699	-0.250089	0.0676984	218.182	144.32	0.702
Unknown 4.252	U4.252					-0.0438505	0.594158	-0.202688	0.117235	221.28	128.941	0.822
Unknown 4.291	U4.291					-0.0321848	0.695808	-0.191459	0.128741	131.839	201.232	0.1444
Unknown 4.345	U4.345					-0.107379	0.190906	-0.263113	0.0538084	208.068	190.157	0.4072
Unknown 5.246	U5.246					-0.0668842	0.416092	-0.224737	0.094389	161.016	193.513	0.2604
Unknown 5.402	U5.402					-0.0979899	0.232885	-0.254259	0.0632651	279.626	236.997	0.5828
Unknown 6.997	U6.997					0.00665286	0.935601	-0.153773	0.166737	210.73	141.446	0.6668
Unknown 7.028	U7.028					-0.159027	0.0519237	-0.311353	0.00126718	8.53536	126.185	0.0088
Unknown 7.067	U7.067					0.0636417	0.4391	-0.0976154	0.221643	108.136	133.322	0.2596
Unknown 7.294	U7.294					-0.0522482	0.525436	-0.210745	0.108925	270.902	188.153	0.786
Unknown 7.700	U7.700					-0.0163751	0.84235	-0.176174	0.144265	189.092	92.2748	0.8204
Unknown A1461	UA1461					0.0960397	0.242361	-0.0652257	0.252416	219.932	104.827	0.8892
Ursodeoxycholate	UDCA	Lipid metabolism	Bile acid metabolism	HMDB0000946	C07880	-0.114938	0.161345	-0.270222	0.0461744	96.788	135.966	0.224
Valine	Val	Amino acid metabolism	Isoleucine, leucine and valine metabolism	HMDB0000883	C00183	0.00801833	0.922421	-0.152439	0.168064	38.4902	147.658	0.058
alpha-Hydroxybutyric acid	α-OH-BA	Carbohydrate metabolism	Propanoate metabolism	HMDB0000008	C05984	-0.128225	0.117874	-0.282678	0.0327083	132.698	186.724	0.1928
beta-Hydroxybutyric acid	β-OH-BA	Lipid metabolism	Ketone body metabolism	HMDB0000357	C01089	-0.0722765	0.379429	-0.229875	0.0890161	168.441	175.886	0.3304

## Sheet: Legend
Abbreviation	Description
F	female (n=102)
M	male (n=150)
adj1	confounder-adjusted correlations between VO2peak and plasma metabolites
adj2	confounder- and phenotypical/clinical variables-adjusted correlations between VO2peak and plasma metabolites
HMDB	human metabolome database
KEGG	kyoto encyclopedia of genes and genomes
PC	pearson correlation coefficient for the association between the VO2peak and plasma metabolites (based on Van der Waerden scores of the analyzed variables)
pv1	p-value of a t-test to the alternative that the correlation is different from zero
lo	lower limit of the 95% confidence interval
up	upper limit of the 95% confidence interval
RP measured	rank product of contribution to multivariate association in PLS models corresponding to the original measurements
RP permutated	mean value of the rank products of contribution to multivariate association in PLS models corresponding to the permutations
pv2	relative frequency of permutation-obtained rank products below the calculated rank products based on the original measurements
