# Supplementary material for: Sex-Specific Relationship between the Cardiorespiratory Fitness and Plasma Metabolite Patterns in Healthy Humans—Results of the KarMeN Study
Source: Metabolites. 2021 Jul 17;11(7):463. doi: 10.3390/metabo11070463 (PMC8303204; doi:10.3390/metabo11070463)
Supplement: Supplementary file 1 [file metabolites-11-00463-s001.zip › Table S3_Results of multiple linear regression analyses.xlsx]

## Sheet: F_Approach 1
Approach 1: All phenotypical/clinical variables; Females (n=102)
Dependent variable: VO2peak*
Independent variables: All phenotypical/clinical variables* (n=21)
Step	Variable	Abbreviation	R2	R2.adj	Selection Frequencyⱽ		Final Model
1	Fat mass	FM (%)	0.3348	0.3282	1		R² (adjusted)	0.3952
2	Blood HDL cholesterol	HDL cholesterol	0.3629	0.3501	0.65		Considered Variables (n=7)	FM (%), HDL cholesterol, LBM, PWV, Hb, BP systolic, BP diastolic
3	Lean body mass	LBM	0.3935	0.375	0.435
4	Pulse wave velocity	PWV	0.4096	0.3852	0.309
5	Hemoglobin	Hb	0.4198	0.3896	0.205
6	Blood pressure systolic	BP systolic	0.4292	0.3932	0.116
7	Blood pressure diasystolic	BP diastolic	0.4371	0.3952	0.059
8	Resting heart rate	HRrest	0.4464	0.3988	0.032
9	Blood insulin	Insulin	0.4591	0.4062	0.016
10	Total metabolic equivalent of task	Total-MET	0.4667	0.4081	0.005
11	Blood triglycerides	TGs	0.4751	0.411	0.003
12	Blood LDL cholesterol	LDL cholesterol	0.4796	0.4094	0.001
13	Blood HbA1c	HBA1c	0.4843	0.4081	0
14	Forced expiratory pressure in 1 second	FEV1	0.4862	0.4036	0
15	Maximal vital capacity	VCMAX	0.4899	0.401	0
16	Visceral adipose tissue mass	VATM	0.4924	0.3968	0
17	Healthy eating index-NVS	HEI-NVS	0.4938	0.3914	0
18	Activity energy expenditure	AEE	0.4949	0.3854	0
19	Height	Height	0.4954	0.3784	0
20	Bone mineral content	BMC	0.4959	0.3714	0
21	Blood glucose	Glucose	0.4959	0.3635	0

## Sheet: F_Approach 2
Approach 2: All phenotypical/clinical variables fixed + All plasma metabolites; Females (n=102)
Dependent variable: VO2peak*
Independent variables: All phenotypical/clinical variables* (n=21) and all plasma metabolites* (n=427)
Step	Variable	Abbreviation	R2	R2.adj	Selection Frequencyⱽ		Final Model
1	Fat mass	FM (%)	0.3348	0.3282	fixed		R² (adjusted)	0.723
2	Blood HDL cholesterol	HDL cholesterol	0.3629	0.3501	fixed		Considered Variables (n=30)	21 phenotypical/clinical variables and PC ae C40:3, U3.961, S-Met-Cys, TarA, U1.148, Ser, C24:0, Kyn, U0992
3	Lean body mass	LBM	0.3935	0.375	fixed
4	Pulse wave velocity	PWV	0.4096	0.3852	fixed
5	Hemoglobin	Hb	0.4198	0.3896	fixed
6	Blood pressure systolic	BP systolic	0.4292	0.3932	fixed
7	Blood pressure diasystolic	BP diastolic	0.4371	0.3952	fixed
8	Resting heart rate	HRrest	0.4464	0.3988	fixed
9	Blood insulin	Insulin	0.4591	0.4062	fixed
10	Total metabolic equivalent of task	Total-MET	0.4667	0.4081	fixed
11	Blood triglycerides	TGs	0.4751	0.411	fixed
12	Blood LDL cholesterol	LDL cholesterol	0.4796	0.4094	fixed
13	Blood HbA1c	HBA1c	0.4843	0.4081	fixed
14	Forced expiratory pressure in 1 second	FEV1	0.4862	0.4036	fixed
15	Maximal vital capacity	VCMAX	0.4899	0.401	fixed
16	Visceral adipose tissue mass	VATM	0.4924	0.3968	fixed
17	Healthy eating index-NVS	HEI-NVS	0.4938	0.3914	fixed
18	Activity energy expenditure	AEE	0.4949	0.3854	fixed
19	Height	Height	0.4954	0.3784	fixed
20	Bone mineral content	BMC	0.4959	0.3714	fixed
21	Blood glucose	Glucose	0.4959	0.3635	fixed
22	Phosphatidylcholine acyl-alkyl C40:3	PC ae C40:3	0.5759	0.4579	1
23	Unknown 3.961	U3.961	0.6223	0.511	0.838
24	S-Methylcysteine	S-Met-Cys	0.6581	0.5515	0.606
25	Tartaric acid	TarA	0.6961	0.5961	0.452
26	Unknown 1.148	U1.148	0.7319	0.6389	0.366
27	Serine	Ser	0.7553	0.6661	0.226
28	Tetracosanoic acid	C24:0	0.7799	0.6955	0.173
29	Kynurenine	Kyn	0.7929	0.7094	0.108
30	Unknown 0992	U0992	0.8053	0.723	0.06
31	Unknown 1.266	U1.266	0.8178	0.7371	0.049
32	myo-Inositol	myo-Ino	0.8283	0.7487	0.025
33	Ethanolamine	ETA	0.8406	0.7633	0.011
34	Unknown 7.700	U7.700	0.8512	0.7756	0.008
35	Unknown 0757	U0757	0.864	0.7919	0.007
36	Glucuronic acid derivative	GlucA derivative	0.8735	0.8034	0.004
37	Phosphatidylcholine acyl-alkyl C34:0	PC ae C34:0	0.8835	0.8161	0.003
38	Unknown 2.681	U2.681	0.8957	0.8328	0.002
39	trans-11-Octadecenoic acid	C18:1 11trans	0.9045	0.8445	0.001
40	Glycine	Gly	0.9111	0.8528	0
41	Lysine	Lys	0.9179	0.8618	0
42	Unknown 1043	U1043	0.9253	0.8722	0
43	Unknown 3.971	U3.971	0.932	0.8816	0
44	Probably 4-deoxythreonic acid	Probably 4-DTA	0.9368	0.888	0
45	Unknown 0978	U0978	0.9432	0.8975	0
46	Choline	Cho	0.9481	0.9047	0
47	Unknown (Similar to Uracil)	U(Similar to Ura)	0.9528	0.9118	0
48	Asymmetric Dimethylarginine	ADMA	0.9586	0.9211	0
49	Phosphatidylcholine diacyl C34:3	PC aa C34:3	0.9624	0.927	0
50	Sarcosine	Sar	0.9659	0.9324	0
51	Lysophosphatidylcholine acyl C18:0	lysoPC a C18:0	0.9703	0.9399	0
52	Unknown 1032	U1032	0.975	0.9485	0
53	Unknown (Sugar or sugar-like (C6-C7) 2)	U(Sugar-like (C6-C7) 2)	0.9781	0.9538	0
54	Tetradecanoylcarnitine	C14-Car	0.9823	0.962	0
55	Malic acid	MA	0.9847	0.9665	0
56	Acetate	Acet	0.9873	0.9714	0
57	3-Indoleacetic acid	3-Ind-AA	0.9896	0.9762	0
58	Unknown 0614	U0614	0.9912	0.9793	0
59	Unknown (Similar to N-Formylglycine)	U(Similar to N-Form-Gly)	0.9932	0.9836	0
60	Glutamine	Gln	0.9943	0.986	0
61	Glycocholate	GCA	0.9954	0.9884	0
62	Lysophosphatidylcholine acyl C18:1	lysoPC a C18:1	0.9961	0.99	0
63	Dodecanoylcarnitine	C12-Car	0.9967	0.9913	0
64	all cis-8.11.14.17-Eicosatetraenoic acid	C20:4 8.11.14.17cis	0.9974	0.9929	0
65	Unknown 5.402	U5.402	0.9978	0.9939	0
66	Tyrosine	Tyr	0.9982	0.9948	0
67	Unknown 1099	U1099	0.9986	0.9958	0
68	Phosphatidylcholine diacyl C32:2	PC aa C32:2	0.9989	0.9967	0
69	Unknown (2.2-Dihydroxyacetic acid or similar)	U(2.2-Di-OH-AA or similar)	0.9991	0.9972	0
70	Unknown 1179	U1179	0.9993	0.9977	0
71	Unknown 7.028	U7.028	0.9994	0.9981	0
72	Unknown (Alloxanic acid or similar)	U(Allox A or similar)	0.9996	0.9985	0
73	3-Hydroxy-3-methylbutyric acid	3-OH-3-MBA	0.9996	0.9987	0
74	Lactic acid	Lac	0.9997	0.999	0
75	Unknown A1461	UA1461	0.9998	0.9992	0
76	Phosphatidylcholine acyl-alkyl C38:1	PC ae C38:1	0.9999	0.9994	0
77	Phosphatidylcholine acyl-alkyl C42:5	PC ae C42:5	0.9999	0.9995	0
78	Phosphatidylcholine acyl-alkyl C40:2	PC ae C40:2	0.9999	0.9996	0
79	Unknown 0.928	U0.928	0.9999	0.9997	0
80	Unknown 1331	U1331	1	0.9998	0

## Sheet: F_Approach 3
Approach 3: All phenotypical/clinical variables (not fixed) + All plasma metabolites; Females (n=102)
Dependent variable: VO2peak*
Independent variables: All phenotypical/clinical variables* (n=21) and all plasma metabolites* (n=427)
Step	Variable	Abbreviation	R2	R2.adj	Selection Frequencyⱽ		Final Model
1	Fat mass	FM (%)	0.3348	0.3282	1		R² (adjusted)	0.6797
2	Phosphatidylcholine acyl-alkyl C40:3	PC ae C40:3	0.4237	0.4121	0.823		Considered Variables (n=10)	FM (%), PC ae C40:3, myo-Ino, U0975, U3.961, U7.294, Gly, U2.313, Lys, C18:1-Car
3	myo-Inositol	myo-Ino	0.4933	0.4778	0.632
4	Unknown 0975	U0975	0.5657	0.5478	0.493
5	Unknown 3.961	U3.961	0.5948	0.5736	0.316
6	Unknown 7.294	U7.294	0.635	0.6119	0.242
7	Glycine	Gly	0.6637	0.6387	0.183
8	Unknown 2.313	U2.313	0.6859	0.6589	0.138
9	Lysine	Lys	0.6973	0.6677	0.079
10	Octadecenoylcarnitine	C18:1-Car	0.7114	0.6797	0.057
11	Malic acid	MA	0.727	0.6937	0.047
12	Decanoic acid	C10:0	0.7505	0.7168	0.04
13	Tetracosanoic acid	C24:0	0.7666	0.7321	0.035
14	Unknown 2.681	U2.681	0.783	0.7481	0.028
15	Blood pressure systolic	BP systolic	0.7972	0.7619	0.018
16	Unknown 1091 (Sugar acid)	U1091 (Sugar acid)	0.8109	0.7753	0.011
17	Pseudouridine	Pse	0.8256	0.7903	0.005
18	Tetradecenoylcarnitine	C14:1-Car	0.8395	0.8047	0.004
19	Unknown 0992	U0992	0.8501	0.8154	0.004
20	Taurine	Tau	0.8597	0.8251	0.002
21	Unknown (Similar to Mimosine 1)	U(Similar to Mim 1)	0.8686	0.8341	0.002
22	Unknown 0971	U0971	0.8782	0.8443	0.002
23	Visceral adipose tissue mass	VATM	0.8866	0.8532	0.002
24	Phosphatidylcholine diacyl C28:1	PC aa C28:1	0.9009	0.87	0.001
25	Unknown 7.028	U7.028	0.9103	0.8809	0
26	Glucuronic acid derivative	GlucA derivative	0.9171	0.8884	0
27	Unknown 1224	U1224	0.9232	0.8951	0
28	Hydroxytetradecenoylcarnitine	C14:1-OH-Car	0.9285	0.9011	0
29	Phosphatidylcholine acyl-alkyl C38:1	PC ae C38:1	0.9343	0.9078	0
30	Unknown 1199	U1199	0.9387	0.9128	0
31	Threitol	Threi	0.9445	0.9199	0
32	Unknown 1.803	U1.803	0.9503	0.9272	0
33	Unknown A1461	UA1461	0.9542	0.932	0
34	Unknown 7.067	U7.067	0.9591	0.9384	0
35	Lysophosphatidylcholine acyl C20:4	lysoPC a C20:4	0.9624	0.9425	0
36	Unknown (Similar to 2-Ethyl-3-hydroxypropionic acid)	U(Similar to 2-Ethyl-3-OH-PA)	0.9661	0.9474	0
37	Unknown 3.956	U3.956	0.969	0.9511	0
38	Threonic acid	TA	0.9714	0.9541	0
39	Unknown 3.035	U3.035	0.9734	0.9566	0
40	all-cis-9.12-Octadecadienoic acid	C18:2 9.12cis	0.9754	0.9592	0
41	Tartaric acid	TarA	0.9777	0.9624	0
42	Betaine	Bet	0.9794	0.9647	0
43	Unknown (Similar to 2-Aminoisobutyric acid)	U(Similar to AIB)	0.9809	0.9668	0
44	Unknown (Sugar or sugar-like 2)	U(Sugar-like 2)	0.9834	0.9705	0
45	Unknown 1.159	U1.159	0.9852	0.9732	0
46	3-Indoleacetic acid	3-Ind-AA	0.987	0.976	0
47	Blood glucose	Glucose	0.9885	0.9784	0
48	Unknown 1239	U1239	0.9896	0.9802	0
49	Unknown 1.269	U1.269	0.9918	0.984	0
50	Unknown 0586	U0586	0.9928	0.9857	0
51	Sphingomyelin C22:3	SM C22:3	0.9941	0.988	0
52	Unknown 1.100	U1.100	0.9948	0.9893	0
53	Chenodeoxycholate	CDCA	0.9953	0.9902	0
54	Unknown 1202	U1202	0.996	0.9914	0
55	Sphingomyelin C16:1	SM C16:1	0.9963	0.9919	0
56	Phosphatidylcholine acyl-alkyl C40:5	PC ae C40:5	0.9967	0.9926	0
57	Unknown (Disaccharide-like)	U(Disaccharide-like)	0.997	0.9931	0
58	Pulse wave velocity	PWV	0.9973	0.9937	0
59	Ethanolamine	ETA	0.9977	0.9944	0
60	Unknown 3.971	U3.971	0.998	0.9951	0
61	Unknown (Amine 2)	U(Amine 2)	0.9984	0.9959	0
62	cis-11.14-Eicosadienoic acid	C20:2 11.14cis	0.9987	0.9967	0
63	Phosphatidylcholine acyl-alkyl C42:0	PC ae C42:0	0.999	0.9973	0
64	3-Indolelactic acid	3-Ind-Lac	0.9992	0.9978	0
65	Unknown (Similar to N-Acetylserine)	U(Similar to N-Ace-Ser)	0.9994	0.9984	0
66	Unknown 1.156	U1.156	0.9996	0.9987	0
67	Lysophosphatidylcholine acyl C18:0	lysoPC a C18:0	0.9997	0.999	0
68	Sphingomyelin C20:2	SM C20:2	0.9997	0.9992	0
69	Sphingomyelin C24:1	SM C24:1	0.9998	0.9993	0
70	Hexanoylcarnitine (Fumaryl-L-carnitine)	C6 (C4:1-DC)-Car	0.9999	0.9996	0
71	all cis-8.11.14.17-Eicosatetraenoic acid	C20:4 8.11.14.17cis	0.9999	0.9997	0
72	Octadecanoic acid	C18:0	0.9999	0.9997	0
73	Phosphatidylcholine diacyl C40:2	PC aa C40:2	0.9999	0.9998	0
74	Unknown 3.950	U3.950	1	0.9998	0
75	Phosphatidylcholine diacyl C40:4	PC aa C40:4	1	0.9999	0
76	Unknown 1426	U1426	1	0.9999	0
77	Unknown (Similar to Mimosine 2)	U(Similar to Mim 2)	1	0.9999	0
78	Lysophosphatidylcholine acyl C20:3	lysoPC a C20:3	1	1	0
79	Unknown (Similar to Uracil)	U(Similar to Ura)	1	1	0
80	Unknown 5.246	U5.246	1	1	0

## Sheet: M_Approach 1
Approach 1: All phenotypical/clinical variables; Males (n=150)
Dependent variable: VO2peak*
Independent variables: All phenotypical/clinical variables* (n=21)
Step	Variable	Abbreviation	R2	R2.adj	Selection Frequencyⱽ		Final Model
1	Fat mass	FM (%)	0.4228	0.4189	1		R² (adjusted)	0.4348
2	Blood HDL cholesterol	HDL cholesterol	0.4326	0.4249	0.632		Considered Variables (n=6)	FM (%), HDL cholesterol, BMC, AEE, TGs, LDL cholesterol
3	Bone mineral content	BMC	0.4398	0.4283	0.391
4	Activity energy expenditure	AEE	0.4476	0.4324	0.212
5	Blood triglycerides	TGs	0.4529	0.4339	0.136
6	Blood LDL cholesterol	LDL cholesterol	0.4576	0.4348	0.066
7	Resting heart rate	HRrest	0.4621	0.4356	0.038
8	Forced expiratory pressure in 1 second	FEV1	0.4645	0.4341	0.019
9	Height	Height	0.4675	0.4333	0.012
10	Pulse wave velocity	PWV	0.4699	0.4318	0.006
11	Lean body mass	LBM	0.471	0.4289	0.004
12	Visceral adipose tissue mass	VATM	0.4723	0.4261	0.003
13	Hemoglobin	Hb	0.4741	0.4238	0
14	Maximal vital capacity	VCMAX	0.4755	0.4211	0
15	Total metabolic equivalent of task	Total-MET	0.4771	0.4186	0
16	Healthy eating index-NVS	HEI-NVS	0.4782	0.4154	0
17	Blood pressure diasystolic	BP diastolic	0.479	0.4119	0
18	Blood glucose	Glucose	0.4791	0.4075	0
19	Blood insulin	Insulin	0.4791	0.403	0
20	Blood HbA1c	HBA1c	0.4791	0.3984	0
21	Blood pressure systolic	BP systolic	0.4791	0.3937	0

## Sheet: M_Approach 2
Approach 2: All phenotypical/clinical variables fixed + All plasma metabolites; Males (n=150)
Dependent variable: VO2peak*
Independent variables: All phenotypical/clinical variables* (n=21) and all plasma metabolites* (n=427)
Step	Variable	Abbreviation	R2	R2.adj	Selection Frequencyⱽ		Final Model
1	Fat mass	FM (%)	0.4228	0.4189	fixed		R² (adjusted)	0.6243
2	Blood HDL cholesterol	HDL cholesterol	0.4326	0.4249	fixed		Considered Variables (n=31)	21 phenotypical/clinical variables and PC aa C36:3, U0130, TarA, C6 (C4:1-DC)-Car, C14:1-OH-Car, U2.250, MA, Glu, C24:0, U1.226
3	Bone mineral content	BMC	0.4398	0.4283	fixed
4	Activity energy expenditure	AEE	0.4476	0.4324	fixed
5	Blood triglycerides	TGs	0.4529	0.4339	fixed
6	Blood LDL cholesterol	LDL cholesterol	0.4576	0.4348	fixed
7	Resting heart rate	HRrest	0.4621	0.4356	fixed
8	Forced expiratory pressure in 1 second	FEV1	0.4645	0.4341	fixed
9	Height	Height	0.4675	0.4333	fixed
10	Pulse wave velocity	PWV	0.4699	0.4318	fixed
11	Lean body mass	LBM	0.471	0.4289	fixed
12	Visceral adipose tissue mass	VATM	0.4723	0.4261	fixed
13	Hemoglobin	Hb	0.4741	0.4238	fixed
14	Maximal vital capacity	VCMAX	0.4755	0.4211	fixed
15	Total metabolic equivalent of task	Total-MET	0.4771	0.4186	fixed
16	Healthy eating index-NVS	HEI-NVS	0.4782	0.4154	fixed
17	Blood pressure diasystolic	BP diastolic	0.479	0.4119	fixed
18	Blood glucose	Glucose	0.4791	0.4075	fixed
19	Blood insulin	Insulin	0.4791	0.403	fixed
20	Blood HbA1c	HBA1c	0.4791	0.3984	fixed
21	Blood pressure systolic	BP systolic	0.4791	0.3937	fixed
22	Phosphatidylcholine diacyl C36:3	PC aa C36:3	0.5122	0.4277	1
23	Unknown 0130	U0130	0.5377	0.4533	0.719
24	Tartaric acid	TarA	0.5622	0.4782	0.555
25	Hexanoylcarnitine (Fumaryl-L-carnitine)	C6 (C4:1-DC)-Car	0.5843	0.5005	0.403
26	Hydroxytetradecenoylcarnitine	C14:1-OH-Car	0.6072	0.5241	0.284
27	Unknown 2.250	U2.250	0.6241	0.541	0.199
28	Malic acid	MA	0.6451	0.563	0.155
29	Glutamate	Glu	0.6726	0.5935	0.119
30	Tetracosanoic acid	C24:0	0.6884	0.6099	0.08
31	Unknown 1.226	U1.226	0.7024	0.6243	0.059
32	Unknown 3.993	U3.993	0.7162	0.6385	0.036
33	Unknown 1331	U1331	0.7319	0.6557	0.026
34	5-Oxoproline	5-Oxopro	0.7479	0.6733	0.018
35	Glycodeoxycholate	GDCA	0.7607	0.6872	0.01
36	cis-9-Octadecenoic acid	C18:1 9trans	0.7702	0.697	0.009
37	Phosphatidylcholine diacyl C28:1	PC aa C28:1	0.7801	0.7074	0.006
38	Fumaric acid	Fum	0.7883	0.7158	0.004
39	Threonic acid	TA	0.7961	0.7239	0.002
40	Unknown 1.100	U1.100	0.8026	0.7301	0.001
41	Serine	Ser	0.811	0.7392	0.001
42	Hydroxysphingomyelin C22:1	SM (OH) C22:1	0.8187	0.7476	0
43	Unknown 1179	U1179	0.8248	0.7538	0
44	Unknown 1026	U1026	0.8317	0.7612	0
45	Phenylalanine	Phe	0.8381	0.768	0
46	Valine	Val	0.8462	0.7774	0
47	Arabitol	Arabi	0.8526	0.7847	0
48	Unknown 1.187	U1.187	0.8584	0.7911	0
49	Unknown 1258	U1258	0.8652	0.7991	0
50	Unknown (2.2-Dihydroxyacetic acid or similar)	U(2.2-Di-OH-AA or similar)	0.8728	0.8086	0
51	Decenoylcarnitine	C10:1-Car	0.8806	0.8184	0
52	cis-10-Heptadecenoic acid	C17:1	0.8878	0.8277	0
53	Phosphatidylcholine acyl-alkyl C36:4	PC ae C36:4	0.8948	0.8367	0
54	Unknown 3.902	U3.902	0.9	0.8431	0
55	Unknown 0978	U0978	0.9061	0.8511	0
56	Unknown 3.966	U3.966	0.9127	0.8601	0
57	Phosphatidylcholine acyl-alkyl C42:2	PC ae C42:2	0.9175	0.8664	0
58	Isoleucine	Ile	0.9233	0.8744	0
59	Unknown 1016	U1016	0.928	0.8808	0
60	Sphingomyelin C24:1	SM C24:1	0.9313	0.8849	0
61	Hydroxysphingomyelin C24:1	SM (OH) C24:1	0.9347	0.8894	0
62	Lysophosphatidylcholine acyl C20:3	lysoPC a C20:3	0.9383	0.8943	0
63	Unknown 1239	U1239	0.9422	0.8998	0
64	cis-9-Octadecenoic acid	C18:1 9cis	0.9457	0.9048	0
65	Tetradecenoylcarnitine	C14:1-Car	0.9489	0.9093	0
66	Unknown 1.266	U1.266	0.9514	0.9127	0
67	Unknown 2.948	U2.948	0.9535	0.9155	0
68	3-Hydroxy-3-methylbutyric acid	3-OH-3-MBA	0.9555	0.9182	0
69	Methionine	Met	0.9582	0.9221	0
70	Sarcosine	Sar	0.9613	0.927	0
71	Tetradecadienylcarnitine	C14:2-Car	0.9641	0.9314	0
72	Unknown (Glycerol-1-phosphate or similar)	U(Glycerol-1P or similar)	0.9662	0.9346	0
73	Unknown 3.025	U3.025	0.969	0.9393	0
74	Unknown (Similar to N-Acetylserine)	U(Similar to N-Ace-Ser)	0.9719	0.9442	0
75	Unknown 3.950	U3.950	0.9749	0.9494	0
76	Unknown (Similar to N-Formylglycine)	U(Similar to N-Form-Gly)	0.9766	0.9522	0
77	trans-4-Hydroxyproline	trans-4-OH-Pro	0.9794	0.9573	0
78	Hydroxysphingomyelin C14:1	SM (OH) C14:1	0.9813	0.9608	0
79	Unknown 4.291	U4.291	0.983	0.9638	0
80	Phosphatidylcholine acyl-alkyl C36:5	PC ae C36:5	0.9851	0.9679	0

## Sheet: M_Approach 3
Approach 3: All phenotypical/clinical variables (not fixed) + All plasma metabolites; Males (n=150)
Dependent variable: VO2peak*
Independent variables: All phenotypical/clinical variables* (n=21) and all plasma metabolites* (n=427)
Step	Variable	Abbreviation	R2	R2.adj	Selection Frequencyⱽ		Final Model
1	Fat mass	FM (%)	0.4228	0.4189	1		R² (adjusted)	0.5901
2	Malic acid	MA	0.4552	0.4478	0.742		Considered Variables (n=9)	FM (%), MA, TCA, PC aa C36:3, U0130, PC aa C36:6, Glu, U(Similar to Ura), U1.226
3	Taurocholate	TCA	0.4786	0.4679	0.503
4	Phosphatidylcholine diacyl C36:3	PC aa C36:3	0.5099	0.4963	0.366
5	Unknown 0130	U0130	0.5377	0.5216	0.293
6	Phosphatidylcholine diacyl C36:6	PC aa C36:6	0.5614	0.543	0.223
7	Glutamate	Glu	0.585	0.5646	0.15
8	Unknown (Similar to Uracil)	U(Similar to Ura)	0.601	0.5784	0.088
9	Unknown 1.226	U1.226	0.6149	0.5901	0.055
10	Unknown 3.693	U3.693	0.6385	0.6125	0.042
11	all cis-5.8.11.14.17-Eicosapentaenoic acid	C20:5 5.8.11.14.17cis	0.6539	0.6263	0.029
12	Phosphatidylcholine diacyl C42:2	PC aa C42:2	0.6678	0.6387	0.014
13	cis-9-Octadecenoic acid	C18:1 9trans	0.6804	0.6498	0.012
14	Unknown 1331	U1331	0.6958	0.6643	0.008
15	Arabitol	Arabi	0.7081	0.6754	0.006
16	Unknown 0132	U0132	0.7182	0.6843	0.003
17	Tetracosanoic acid	C24:0	0.7314	0.6968	0.003
18	Unknown 2.738	U2.738	0.7426	0.7072	0.003
19	Tetradecanoic acid	C14:0	0.7533	0.7172	0.003
20	Unknown 1026	U1026	0.7621	0.7252	0.002
21	Tartaric acid	TarA	0.7747	0.7377	0.001
22	Unknown 2.403	U2.403	0.7834	0.7459	0.001
23	Unknown 2.307	U2.307	0.7932	0.7554	0
24	Unknown (Similar to N-Acetylserine)	U(Similar to N-Ace-Ser)	0.8011	0.763	0
25	Unknown (Glycoside 1)	U(Glycoside 1)	0.8097	0.7714	0
26	Unknown 1.803	U1.803	0.8186	0.7803	0
27	Phosphatidylcholine diacyl C42:4	PC aa C42:4	0.8258	0.7873	0
28	Glutamine	Gln	0.8339	0.7955	0
29	Unknown (Glycerol-1-phosphate or similar)	U(Glycerol-1P or similar)	0.8421	0.8039	0
30	Phosphatidylcholine diacyl C34:3	PC aa C34:3	0.8481	0.8098	0
31	Height	height	0.8536	0.8152	0
32	Unknown 1258	U1258	0.8586	0.8199	0
33	Taurine	Tau	0.8641	0.8255	0
34	cis-9.trans-11-Octadecadienoic acid	C18:2 9cis.11trans	0.8705	0.8322	0
35	Sphingomyelin C24:0	SM C24:0	0.8748	0.8364	0
36	Glycolic acid	Glyc	0.8793	0.8409	0
37	Unknown 0.878	U0.878	0.8836	0.8452	0
38	cis-10-Heptadecenoic acid	C17:1	0.8894	0.8515	0
39	Activity energy expenditure	AEE	0.8952	0.8581	0
40	Erythritol	Erythri	0.8995	0.8626	0
41	Unknown 1117	U1117	0.9032	0.8665	0
42	Tiglylcarnitine	C5:1-Car	0.9084	0.8724	0
43	Tetradecadienylcarnitine	C14:2-Car	0.912	0.8764	0
44	Oxalic acid	Oxa	0.9153	0.8798	0
45	Valine	Val	0.9187	0.8835	0
46	Methionine	Met	0.9221	0.8874	0
47	Maximal vital capacity	VCMAX	0.9259	0.8918	0
48	Unknown 7.028	U7.028	0.9301	0.8969	0
49	Acetoacetate derivative	Acetoacet	0.9331	0.9003	0
50	Proline	Pro	0.9359	0.9036	0
51	Unknown 4.170	U4.170	0.941	0.9103	0
52	Unknown 1.311	U1.311	0.9445	0.9148	0
53	Unknown 1.197	U1.197	0.9475	0.9186	0
54	Maltose	Malt	0.9503	0.922	0
55	Unknown 1016	U1016	0.9533	0.926	0
56	Unknown 0978	U0978	0.9555	0.9286	0
57	Healthy eating index-NVS	HEI-NVS	0.9574	0.9309	0
58	Fumaric acid	Fum	0.9596	0.9338	0
59	Glycochenodeoxycholate	GCDCA	0.962	0.937	0
60	Unknown 1349	U1349	0.9643	0.9402	0
61	Unknown 0941	U0941	0.966	0.9424	0
62	3-Hydroxy-3-methylbutyric acid	3-OH-3-MBA	0.9674	0.9442	0
63	all-cis-6.9.12-Octadecatrienoic acid	C18:3 6.9.12cis	0.9688	0.9459	0
64	Unknown 3.405	U3.405	0.9706	0.9484	0
65	Unknown 4.158	U4.158	0.9719	0.9502	0
66	Unknown 4.179	U4.179	0.9739	0.9532	0
67	Unknown (Similar to 2-Aminoisobutyric acid)	U(Similar to AIB)	0.9764	0.9571	0
68	Sarcosine	Sar	0.9777	0.9589	0
69	Unknown (Sugar or sugar-like (C6-C7) 1)	U(Sugar-like (C6-C7) 1)	0.9797	0.9621	0
70	Unknown 0273	U0273	0.9809	0.9641	0
71	all-cis-5.8.11.14-Eicosatetraenoic acid	C20:4 5.8.11.14cis	0.9822	0.966	0
72	Blood insulin	Insulin	0.9835	0.9681	0
73	Phosphatidylcholine diacyl C36:0	PC aa C36:0	0.9851	0.9707	0
74	Glycocholate	GCA	0.9861	0.9724	0
75	Tyrosine	Tyr	0.9872	0.9743	0
76	Citrulline	Citru	0.9883	0.9762	0
77	Phosphatidylcholine acyl-alkyl C36:3	PC ae C36:3	0.9896	0.9786	0
78	Deoxycholate	DCA	0.9906	0.9803	0
79	Glycodeoxycholate	GDCA	0.9915	0.9819	0
80	Unknown 4.345	U4.345	0.9926	0.984	0

## Sheet: Legend
Symbol	Description
*	prior to analysis, variables were transformed into Van der Waerden-Scores and adjusted for age (and menopausal status in females)
ⱽ	relative frequency the variable was present in cross-validated stepwise regression models (regarding 1000 iterations)
F	females
M	males
R2	coefficients of determination
R2.adj	adjusted coefficients of determination
